# Supplementary material for: The diversification and lineage-specific expansion of nitric oxide signaling in Placozoa: insights in the evolution of gaseous transmission
Source: Sci Rep. 2020 Aug 3;10:13020. doi: 10.1038/s41598-020-69851-w (PMC7400543; doi:10.1038/s41598-020-69851-w)
Supplement: Supplementary file 4 — Supplementary Information 4. [file 41598_2020_69851_MOESM4_ESM.xlsx]

## Sheet: NOS sequences_Fig 1 & 2
Accession Number	Name (Fig 1)	Species & Fig 2	NOS comments	Sequence		PDZ domain
Metazoan NOSs
TriadITZ_001399	Trichoplax_H1_NOS-1	Trichoplax adhaerens H1	all NOS domains	MEELRDTTIQVTKDNISENYGFQVKNYDAMTYCTVSHIVDNNKNNKANPDISELQLGDLLIAVNDISLADQSVEDMYDIIDQNSKNDMVNLTIRSKHQLLNSNNHNGGENITKLNGNSRIKIKRKIGLGRDPSLDGTFESNNNQDHGQDSNNGKKASPIAQINIDELMASDDDAIGSQNDCPEQPVDGVNLRVKKNSEVDKIPAKKWTKEAVLEDLTTDKSKINKLLYTRSRRCQSDGSQGSQKHLTKLLINGKEIPGAIAEEDTSKNGFIRLKNWSNSSYLHDTLHKKAKCPMTCGSQVCYGSSMNFLPEQKPEYTTESYRQYIIDQAVNFIREYYLNLRNENPNSNIDFEKEELARLEQIIEDVEQTGFYEQTYSELVFGAKLAWRNATRCIGRIQW…		Y
TriadITZ_001050	Trichoplax_H1_NOS-2	Trichoplax adhaerens H1	all NOS domains	MDGKSQEWLWPSPATVSSPNSDSNGPSFIRLQNLLTGEQNTDTFHQQAATTPGCTFRRCLGSLMQVPSQTKRHNGLKPKEVVIKEAKDFLMEYYASLRKENTEAHLKRQADVIDEIQAKGLYELTEQELTYGCRLAWRNASRCIGRIQWGNLHVFDARDAVTPEDMFNAITDHVKYATNKGNISMHDFRVWNVQLIRYAGYEQADGSVIGDPSNIEFTKICQSYGWRGNGGMFDVLPLLLQANGTEPHLFEIPEELILEVPISHPEYDWFEELKLRWYALPAVSCLLLDIGGVEFPACPFNGWYMVTEIGARDLGDTNRYNLCKPVAQYLKLDTRSETTLWRDKAIVELNRAVMHSFLKHKVTLVDHHTASNTFMQHLDNEQKLRGGCPADWVWIVPPI…
TriadITZ_009486	Trichoplax_H1_NOS-3	Trichoplax adhaerens H1	all NOS domains	MDSQSAVPNLEGQTFMRLQNLITTEQTTDTFHQRATTIPSCTGKRCLGSLMQIPEKIKRENGLKPKELVIKEATEFLQEYYASIRKEGSEAHLKRKADVIEEIQAKGLYDLTEQELTYGARLSWRNASRCIGRIQWSNLHIFDARDAVTATDMYDAIISHLKYGTNNGNLRSAMTIFPPRANDSHDFRVWNIQLVRYAGYEQPDGSVIGDPANVEFTKICESYGWKGKGGMFDVLPLLLQANGEDPELFEIPSDLVLEVPISHPEYEWFEELKLRWYALPAVSCLLLDIGGVEFPACPFNGWYMVTEIGARDFGDENRYNLCKPVAQRMKLDTRTETTLWRDKAIVEINCAVMHSFLKHGVTLVDHHSTSNSFMQHLQNEQKLRGGCPADWVWVVPPIS…
TrispH2_004067	Trichoplax_H2_NOS-1	Trichoplax adhaerens H2	all NOS domains	MEELRDTTIQVTKDNISENYGFQVKNYDAMTYCTVSHIVDNNKNNKANPDISELQLGDLLIAVNDISLADQSVEDMYDIIDQNSKNDMVNLTIRSKHQLLNSNNHNGGENITKLNGNSRIKIKRKIGLGRDPSLDGTFESNNNQDHGQDSNNGKKASPIAQINIDELMASDDDAIGSQNDCPEQPVDGVNLRVKKNSEVDKIPAKKWTKEAVLEDLTTDKSKINKLLYTRSRRCQSDGSQGSQKHLTKLLINGKEIPGAIAEEDTSKNGFIRLKNWSNSSYLHDTLHKKAKCPMTCGSQVCYGSSMNFLPEQKPEYTTESYRQYIIDQAVNFIREYYLNLRNENPNSNIDFEKEELARLEQIIEDVEQTGFYEQTYSELVFGAKLAWRNATRCIGRIQW…		Y
TrispH2_007031	Trichoplax_H2_NOS-2	Trichoplax adhaerens H2	all NOS domains	MDGKGQEWLWPSPATVSSPNSDSNGPSFIRLQNLLTGEQNTDTFHQQAATTPGCTFRRCLGSLMQVPSQTKRHNGLKPKEVVIKEAKDFLMEYYASLRKENTEAHLKRQADVIDEIQAKGLYELTEQELTYGCRLAWRNASRCIGRIQWGNLHVFDARDAVTPEDMFNAITDHVKYATNKGNIRSSITVFPPRRDSMHDFRVWNVQLIRYAGYEQADGSVIGDPSNIEFTKICQSYGWRGNGGMFDVLPLLLQANGTEPHLFEIPEELILEVPISHPEYDWFEELKLRWYALPAVSCLLLDIGGVEFPACPFNGWYMVTEIGARDLGDTNRYNLCKPVAQYLKLDTRSETTLWRDKAIVELNRAVMHSFLKHKVTLVDHHTASNTFMQHLDNEQKLRGG…
TrispH2_010039	Trichoplax_H2_NOS-3	Trichoplax adhaerens H2	all NOS domains	MDSQSAVPNLEGQTFMRLQNLITTEQTTDTFHQRATTIPSCTGKRCLGSLMQIPEKIKRKNGLKPKELVIKEATEFLQEYYASIRKEGSEAHLKRKADVIEEIQAKGLYDLTEQELTYGARLSWRNASRCIGRIQWSNLHIFDARDAVTATDMYDAIISHLKYGTNNGNLRSAMTVFPPRANDSHDFRVWNIQLVRYAGYEQPDGSVIGDPANVEFTKICESYGWKGKGGMFDVLPLLLQANGEDPELFEIPSDLVLEVPISHPEYEWFEELKLRWYALPAVSCLLLDIGGVEFPACPFNGWYMVTEIGARDFGDENRYNLCKPVAQRMKLDTRTETTLWRDKAIVEINCAVMHSFLKHGVTLVDHHSTSNSFMQHLQNEQKLRGGCPADWVWVVPPIS…
this study	Hoilungia_H4_NOS-1	Hoilungia hongkongensis H4	all NOS domains	MKRMEELYDNGMTIEVVKDIVNGNYGFQVKKNDTMPYCSVSHIVDNHADVKNINGSDQKR LQLGDLLLAVNDISLADKSAEDIYEIIDKNTKNNVVNLTIRPNESNENPGQLQTDSYPQL NGTSRVKVKRKIGLSKDPSLDNNIYENNTGHKDVATKNTLPIGQININELMASDDDGDEN NLDSSQQPIDNVKLRVKQHSNIDKITPKQSTKQVALEDMITDKSKINKLLYTRSRRCQND SIQVNQKHQTKITINGKEIPGSILEEDDASKNNSASQYCYGSSMNYIPEKKPECNTERNRQYVIDQAVSFIREYYHHLMSENENPDIDYEKEEL ARLEQIIEDVENTGYYELTYNEIVFGAKLAWRNATRCIGRIQWSRLKVFDARHVKTTDEM…		Y
this study	Hoilungia_H4_NOS-2	Hoilungia hongkongensis H4	all NOS domains	MDSQSQEWEWPSPMSILTKADSNGPFVRLKNWSNNSYLHDTLHTKAKCPMTCFIRLQNLLTNGQNTDTFHQQAITTQSCTSKRCLG SLMQIPNQTKRHNGLKPKELVIKEAKEFLREYYASLRKENTEAHLKRETDVIDQIQTKRI YDLTEQELTYGARLAWRNASRCIGRIQWANLHLFDARDAVTPEDMYNVIIDHLKYATNKG NLRSAITIFPPRSDGLHDFRVWNVQLIRYAGYEQPDGSVIGDPANVEFTQICQSYGWRGK GGMFDVLPLLLQANGSEPQIFEIPPELVLEVPISHPEYEWFEKLCLQWYALPAVSCLLLD IGGIEFPACPFNGWYMVTEIGRDFGDINRYNMCKPVAQYLKLDTRSETTLWRDKAIVELN RAVMYSF…
this study	Hoilungia_H13_NOS-1	Hoilungia hongkongensis H13	all NOS domains	MEELYDNGMTIEVVKDIVNGNYGFQVKKNDTMPYCSVSHIVDNHADVKNINGSDQKRLQL GDLLLAVNDISLADKSAEDIYEIIDKNTKNNVVNLTIRPNESNENPGQLQTDSYRQLNGT SRAKVKRKIGLSKDPSLDNNIYENNTGHQDVTTKNTLPIGQININELMASDDDGDENNLD SSQQPIDNVKLRVKQHSNIDKITPKQSTKQVALEDMITDKSKINKLLYTRSRRCQNDSIQ VNQKHQTKITINGKEIPGSIPEEDDASKNNFIRLKNWSNNSYLHDTLHTKAKCPMTCASQ YCYGSSMNYIPEKKPECNTERNRQYVIDQAVSFIREYYHHLMSENENPDIDYEKEELARL EQIIEDVENTGYYELTYNEIVFGAKLAWRNATR…		Y
this study	Hoilungia_H13_NOS-2	Hoilungia hongkongensis H13	all NOS domains	MDSQSQEWEWPSPMSILTKADSNGPSFIRLQNLLTNGQNTDTFHQQAITTQSCTSKRCLG SLMQIPNQTKRHNGLKPKELVIKEAKEFLREYYASLRKENTEAHLKRETDVIDQIQTKRI YDLTEQELTYGARLAWRNASRCIGRIQWANLHLFDARDAVTPEDMYNVIIDHLKYATNKG NLRSAITIFPPRSDGLHDFRVWNVQLIRYAGYEQPDGSVIGDPANVEFTQICQSYGWRGK GGMFDVLPLLLQANGSEPQIFEIPPELVLEVPISHPEYEWFEKLCLQWYALPAVSCLLLD IGGIEFPACPFNGWYMVTEIGRDFGDINRYNMCKPVAQYLKLDTRSETTLWRDKAIVELN RAVMYSFLKHKVTMVDHHTASNSFIQHLQNEQK…
NP_000611	nHomo	Homo sapiens	all NOS domains	medhmfgvqqiqpnvisvrlfkrkvgglgflvkervskppviisdlirggaaeqsgliqagdiilavngrplvdlsydsalevlrgiasethvvlilrgpegftthlettftgdgtpktirvtqplgpptkavdlshqppagkeqplavdgasgpgngpqhayddgqeagslphanglaprppgqdpakkatrvslqgrgennellkeiepvlslltsgsrgvkggapakaemkdmgiqvdrdldgkshkplplgvendrvfndlwgkgnvpvvlnnpysekeqpptsgkqsptkngspskcprflkvknwetevvltdtlhlkstletgcteyicmgsimhpsqharrpedvrtkgqlfplakefidqyyssikrfgskahmerleevnkeidttsty…		Y
NP_000594	eHomo	Homo sapiens	all NOS domains	mgnlksvaqepgppcglglglglglcgkqgpatpapepsrapasllppapehsppsspltqppegpkfprvknwevgsitydtlsaqaqqdgpctprrclgslvfprklqgrpspgppapeqllsqardfinqyyssikrsgsqaheqrlqeveaevaatgtyqlreselvfgakqawrnaprcvgriqwgklqvfdardcrsaqemftyicnhikyatnrgnlrsaitvfpqrcpgrgdfriwnsqlvryagyrqqdgsvrgdpanveitelciqhgwtpgngrfdvlplllqapddppelfllppelvlevplehptlewfaalglrwyalpavsnmlleigglefpaapfsgwymsteigtrnlcdphryniledvavcmdldtrttsslwkdkaa…
NP_000616	iHomo	Homo sapiens	all NOS domains	macpwkflfktkfhqyamngekdinnnvekapcatsspvtqddlqyhnlskqqnespqplvetgkkspeslvkldatplssprhvriknwgsgmtfqdtlhhkakgiltcrsksclgsimtpksltrgprdkptppdellpqaiefvnqyygsfkeakieehlarveavtkeiettgtyqltgdelifatkqawrnaprcigriqwsnlqvfdarscstaremfehicrhvrystnngnirsaitvfpqrsdgkhdfrvwnaqlcidlgwkpngrdpelfeippdlvlevamehpkyewfrelelkwyalpavanmllevgglefpgcpfngwymgteigvrdfcdvqrynileevgrrmglethklaslwkdqavveiniavlhsfqkqnvtimdhhs…
NP_434686	nRattus	Rattus norvegicus	all NOS domains	meentfgvqqiqpnvisvrlfkrkvgglgflvkervskppviisdlirggaaeqsgliqagdiilavndrplvdlsydsalevlrgiasethvvlilrgpegftthlettftgdgtpktirvtqplgpptkavdlshqpsaskdqslavdrvtglgngpqhaqghgqgagsvsqangvaidptmkstkanlqdigehdellkeiepvlsilnsgskatnrggpakaemkdtgiqvdrdldgkshkapplggdndrvfndlwgkdnvpvvlnnpysekeqsptsgkqsptkngspsrcprflkvknwetdvvltdtlhlkstletgctehicmgsimlpsqhtrkpedvrtkdqlfplakefldqyyssikrfgskahmdrleevnkeieststyqlkdt…		Y
NP_068610	eRattus	Rattus norvegicus	all NOS domains	mgnlksvgqepgppcglglglglglcgkqgpaspapepsqapvppsptrpapdhsppltrppdgpkfprvknwevgsitydtlsaqaqqdgpctprrclgslvfprklqsrptqgpspteqllgqardfinqyynsikrsgsqaheqrlqeveaevvatgtyqlreselvfgakqawrnaprcvgriqwgklqvfdardcrtaqemftyicnhikyatnrgnlrsaitvfpqryagrgdfriwnsqlvryagyrqqdgsvrgdpanveitelciqhgwtpgngrfdvlplllqapdeppelftlppelvlevplehptlewfaalglrwyalpavsnmlleigglefpaapfsgwymsseigmrdlcdphryniledvavcmdldtrttsslwkdkaav…
NP_851380	eBos	Bos taurus	all NOS domains	mgnlksvgqepgppcglglglglglcgkqgpaspapepsrapapatphapdhspapnsptltrppegpkfprvknwelgsitydtlcaqsqqdgpctprrclgslvlprklqtrpspgpppaeqllsqardfinqyyssikrsgsqaheerlqeveaevastgtihlreselvfgakqawrnaprcvgriqwgklqvfdardcssaqemftyicnhikyatnrgnlrsaitvfpqrapgrgdfriwnsqlvryagyrqqdgsvrgdpanveitelciqhgwtpgngrfdvlplllqapdeapelfvlppelvlevplgaphtgvvrgpglrwyalpavsnmlleigglefsaapfsgwymsteigtrnlcdphryniledvavcmdldtrttsslwkdk…
NP_001003158	eCanis	Canis lupus familiaris	all NOS domains	mgnlksvgqepgppcglglglglglcgkqgpasptsepsrapalapppspppapdhssppltrppdgpkfprvknwevgsitydtlsaqsqqdgpctprrclgslvfprklqsrpsqnpappeqllsqardfisqyyssikrsgsqaheqrlqeveaevaatgtyqlreselvfgakqawrnaprcvgriqwgklqvfdardcssaqemftyicnhikyatnrgnlrsaitvfpqrasgrgdfriwnsqlvryagyrqqdgsvrgdpanveitelciqhgwtpgngrfdvlplllqapdeppelfalppelvlevplehptlewfaalglrwyalpavsnmlleigglefpaapfsgwymsteigtrnlcdphryniledvavcmdldtrttsslwkdk…
XP_425296	nGallus	Gallus gallus	all NOS domains	meenafsvqqlqpnvisvrlfkrkvgglgflvkervskppvivsdlirggaaeqsglvqagdiilavngrplvdtsyesaleilrsiasetyvvlilrgpegftthlettfagdgtpktirvtrplcpapravelsnpslhsqelpaamgslwtketgrdvepvvhvnglvtgpkgqdsnkgkdsacshlclnggvednellkeiepvldllkssskdgggdvpckvetrdievqvdcfregenklqkafpaqmendhvfgdlwgksnvpvvlnnpyseaeqpapsgrqsptkstangspskcprfvkiknwetgsvlhdtlhlktamttacteqicmgsvmtpsqhvrkseetrtkeevlllakdfidqyyssikrsgskahmerleevtkeieatdt…		Y
NP_990292	iGallus	Gallus gallus	all NOS domains	mlcpwqfafkphavknqsseekdinnnvekdvkvhsfvkddaklhslskkqmkmspiitsaekhpqngikasnqisrcprhvkvrnmengsslldtlhltakevincrtracqgalmtpkglvrstrdgpvppaellpqavdfvkqyyssfkelkieehlarletvtkeiettgtyhltkdelifaakqawrnaprcigriqwsnlqvfdardcktakemfeyicrhiqyatnngnirsaitifpqrtdgkhdfrvwnsqliryagyqmpdgsvigdpasveftklcielgwkpkygrfdvvplilqangqdpeifeyppeiilevpmehpkyewfkeldlkwyalpavanmllevggleftacpfngwymgteigvrdfcdvqrynilkevgrrmgle…
NP_571735	nDanio	Danio rerio	all NOS domains	mqesepsvcqlqpniisvrlfkrkigglgflvkqrvckppvivsdlirggaaeecglvqvgdivlavnnkplvdmsyeraletlknvspeshavlilrgpegftthlettlssdgktktirvtrpvnpaqsrpcercspltpnmtkelraienlsssstprkesrddkplipllsqdsllregghaglllngvednndllkeiepvlkliknskkeingegqrvidrkdaevqverdlgvgngqnaqlasdndrvfddlwrkdnmptvlnnpysesdkpqsyervsptkavqngspskcprfmkvknwetgalyndtlhhssskvpictehvcigsimvpnqhahepdedrrkeellplatdfidqyytsikrccskahvdrleevkkeietsgtyqlk…		Y
XP_692454	iDanioa	Danio rerio	all NOS domains	mflwsdsnwaavppslrqnsttstaldlpsptaspgplyklhqvgksllqtekepgtkkhmgnqvthksellqqmkpdmqwenkvkqcpfskqlknyqdsschqdvlhhravkshicsskicegsimtpksltrcpmttlhcsddilvqavdfinqyyksvknskieehlsrveevameidatgsyqlttkelefgakqawrnaprcigriqwanlqlfdarkcqtaedmfqmlcdhiqfatnggnlrsaitvfpqradgqhdfrvwnsqliryagykmidgtllgdpasvdfterspkvsfsgdtfvsslvglqstglfdvlplvlqangedpqlfeipkdlilevpmehpqyewfkdlnlrwyalpavsnmlleigglefpacpfngwymgteigvr…
XP_692103	iDaniob	Danio rerio	all NOS domains	mflwsdsnwaavppslrqnsttstaldlpsptaspgplyklhqvgksllqtekepgtkkhmgnqvthksellqqmkpdmqwenkvkqcpfskqlknyqdsschqdvlhhravkshicsskicegsimtpksltrcpmttlhcsddilvqavdfinqyyksvknskieehlsrveevameidatgsyqlttkelefgakqawrnaprcigriqwanlqlfdarkcqtaedmfqmlcdhiqfatnggnlrsaitvfpqradgqhdfrvwnsqliryagykmidgtllgdpasvdfteiciqlgwtpkyglfdvlplvlqangedpqlfeipkdlilevpmehpqyewfkdlnlrwyalpavsnmlleigglefpacpfngwymgteigvrnfcdtqrynvl…
XP_002608547	Amphioxus-1	Branchiostoma floridae	all NOS domains	meeqqnlivvrmvkrevdglglsakrrtaaghsavvieevirggpadqtgmvqpgdtivavngqdteslsyqeatkvigdiepgkqvelvlrgpkwfhtyletvrlssgetrtvrvtrpngpigaltlliqrmrgntfdkrairrlenrgdiplysrgvangdviksipngtiangcpvtghrastvgpsatrrpvrlknwlnerrihdnlhakandvnpcsdgkclgplmrprpftapgyfrpkeevleqaekfifeyyaslkrsdvadrdrrwrdvqvqieekgvyhltygeltyaakmswrnsprcigriqwsklqlfdardvttargmfeaicrhvkwctnggnirsaitvfpprtdgrhdykvwngqflkyaayqlpdgsilgdpinleftevc…		Y
XP_002605826	Amphioxus-2	Branchiostoma floridae	all NOS domains	MEIRPNVIAVKLMKREGDGLGFLVKQRSCNPPVIVSDVVRGGAADQSGLIQVGDLILSVNGTSLETVSYS DALQVLRSVEVGKPTEIILRGPEGFATKLETTFTGTGIPKTVRITTAESPLRSLALSPARRLIKRITGNS HVKSIDHINAEALKEKETVSNGPLCTDHTDQKMETPKSCSSIAVQTSPEEPATKDVNGQCNGNGTVEKLD KTKLTLDTLSIALKRESVNGNELGRPTEDGPSSRRNSTTLSPSAKPRYARMKNWLNDKQMTDTLHNKGTP PNHALQFIVIWQWMIPLIMRRWRTCVIDDPDCTKIVRRSYDDCNLALTWGGIYLGPTTPCSSSSLYLHLA VAYATNHEMLEYIDGPDCTKIVNPCSGTKCLGSLMRPNAAALAK…		Y
NP_523541	Drosophila	Drosophila melanogaster	all NOS domains	msqhftsifenlrfvtikrstnaqqqqqqqqqqlqqqqqqlqqqkaqtqqqnsrkiktqatptlngngllsgnpnggggdsspshevdhpggaqgaqaagglpsssgtplrhhkrasistasppirerrgtntsivveldgsgsgsgsggggvgvgqgagcppsgsctasgkssrelspspknqqqprkmsqdyrsragsfmhlddegrsllmrkpmrlkniegrpevydtlhckgreilscskatctssimnignaavearksdlilehakdfleqyftsikrtsstahetrwkqvrqsiettghyqlteteliygaklawrnssrcigriqwsklqvfdcryvtttsgmfeaicnhikyatnkgnlrsaitifpqrtdakhdyriwnnqlisyagyk…
AAC61262	Manduca	Manduca sexta	all NOS domains	msnifkiccmkdpsgsvkdtlgkmehvnghfvpskcpfsgesdfkvdnqktvkpnlrikvpqpirlknhlvneenfdtlhsridevtsfntkctekvcqtslmdipnrgdtprtaeevfqdaqtflrqyfasirrenseahtarleevkrelkdkgsyqlktselvfgaklawrnatrcigriqwkklqtfdcrevttasgmfealcnhikyatnkgnirsaitifpqrtdgkhdyriwnpqligyagyqepdgsilgdparveftevclklgwkpartawdilplvlsadgkdpeyfeipreivmevqivhpkydwfkelglqwyalpavsnmrldcggleftatafngwymgteigcrnfcdsnrlnvvenvarqmgldtnsfvslwkdkalvevni…
NP_001012980	Apis	Apis mellifera	all NOS domains	mkeheatgtcqkkptklrnliykteafdslhagnaektlcsgqvclgsvmqlpihgteprskeeillhakdfleqyfssirrlnseahrirwesvqkevtvtgtyqltetelvfgaklawrnatrcigriqwsklqvfdcryvtttsgmfealcnhikystnkgnirsaitifpqrtdgkhdyrvwnhqlisyagyknpdgtiigdpanieftelcmklgwksartrfdilplilsanghdpdyfdipnelvlevplshptydwfeklelkwfavpavsgmvfdcggleftaapfngwymsteigsrdlcdvqrynlletiathmgldtrtstslwkdkamieanvavlhsfqmknvtivdhhtasesfmkhyenemrlrngcpadwlwivppisgsat…
ACQ55298	Daphnia	Daphnia pulex	all NOS domains	MNSELNGGLESAGHQQVQHNPPPPPRNRPIRLKNHSVASESYDNLHRTANPESGCGTQVCRASIWHLTDP RLSYPAPCELDPEDEEALLSSAKEFLEHYYTSIKRLDTESHRARWESVRRDIHLTGTYDLTETELTFGAK LAWRNSARCIGRIQWAKLQVFDARHVTTAQGMFEALCNHIKYGTNKGNIRSAATVFCQRKPGQGDYRIWN AQLISYAGYRNKEDGTIVGDPGTAEFTEVCQKLGWVGAGTRFDLLPLVIQAGNRPYPEVFALPPELVLEV PLHHPTYDWFSELGLRWYALPAVSSMAFDCGGLQFTAVPFNGWYMTTEIATRDLGDTHRYNQLEVVAKRM GVDTRTHTSLWKDRAVIELNAAVLYSFQKMNVTIVDHHTASESF…
O61309	Lymnaea-2	Lymnaea stagnalis	all NOS domains	mgslsqqahgppdaprskeelllhakdfinqyftsfemnktrahfhrlgeindlieksgtydltmaeltfgakhawrnapgcigrsqwsklqvfdareietpremfealcshiryatnegkirstitifpqrkegrpdfrvwntqlisyagyklgdgkvigdpanveftemcvemgwkpkhgmfdllplvlsaaenspeyfelptelvlevtlkhpeypwfaemglkwyalptdsgmlldcgglefpscpfngwfmgtmigsrnlcdphrynmlepiglkmglntetasslwkdqvlieanvavlfsfesanvtivnhhdastdfilhmdkeiklrggcpsdwvrmvppmsgstlevfhqemllynlhpafvrqdikpwrkhswkkdqnvpisscnlrr…
AAW88577	Lymnaea-1	Lymnaea stagnalis	all NOS domains	mgslsqqahgppdaprskeellihakdfinqyftsfqmnktrahfhrlgeindlieksgtydltmaeltfgakhawrnapgcigrsqwsklqvfdareigtpremfealcshiryatnegkirstitifpqrkegrpdfrvwntqlisyagyklgdgkvigdpanveftemcvemgwkpkhgmfdllplvlsaaenspeyfelptelvlevtlkhpeypwfaemglkwyalptdsgmlldcgglefpscpfngwfmgtmigsrnlcdphrynmlepiglkmglntetasslwkdrvlievnvavlysfesanvtivnhhdastdfishmdkeiklrggcpsdwvrmvppmsgstlevfhqemllynlhpafvrqdvkpwkkhvwksdqsvpinscnpkr…
AAS93626	Sepia	Sepia officinalis	all NOS domains	mlhlknsepvacspngckgsviysrlkkpraesrpkeevliqakafmdeyytsikrlntpsyhkrwqevmqsiektglyelnkseltfgaktawrnaprcigriqwsklqvfdarhiktargmfeaicnhikygtnkgnirsaitifpqrtdgkhdfriwnaqiiryagyknpdgsitgdpvslefteicqklgwkgkggmfdvlplvlqadgqdpewfeipkdlvmevpikhpnypwfeelglkwfafpgvssllfdcggleftaapfngwymgteigarnlcdefrynlaktfgkrmgldtnrdsslwkdrvvvevnvailysfqsmhvtisdhhtaaesfmkhfeneqrvrggcpadwvwivppisgsltpvyhqemlnyflkpsyeyqvepwkth…
AAK83069	Aplysia-1	Aplysia californica	all NOS domains	mpraqtydsgvgcpdsarsvdsgrsvcsphqkkaieivqdddeitvvvkgdvsvrttgdgcepgtprkfiistsknncshffgssgkgkvvagteqtsgingaanadgdhsqyvdhndgtynnnnnnnhysskkrksskrssgrasgrsspnsaqrssptrnsrspvtsptrragdsdednaargrslekkrlssptlgrrrstdrrgsmnavmaspkrfakvknwvdektyvdtlhqkaisnvpcnsdrcmgslmsmqahrppgaprttdellihakdfidqyftsikrnntpahhkrwteiqssleaqgnyelttpeltygaklawrnaprcigriqwsklqvfdarhiltargmyealcnhikygsnkgnlrsaitifpqrkegrgdfrvwnaqli…
AAK92211	Aplysia-2	Aplysia californica	all NOS domains	MPAITMSKKPDKVKNWITGTEYDETLQSSALPGRCSRDRCVGSIMGTQPDRKQAAPKTKEEVLTQAKEFIDEYFASFQPPNKSAHQKRWSETSSAIEAKGTYDLTTEELTFGAKLAWRNASRCIGRIQWSKLQLFDARDVNTAQGIFDAMCKHITYATNKGNLRSTITVFRPRQDGLPDHRIWNAQVIRYAGYKMDDGSIVGDPAGVEFTEVCMNLGWKPKYGRFDVLPLVISVAGADPVVFDIPQDLVMEVDIAHPTNKKLAELDLKWFALPAIANMALDVGGIEFPASPFNGWYMGTEIGSRDFCDVARYNLLEPIAEKLGLDTMSNSSLWKDRALVEINVAVLHSFQSKGVTITDHHSASESFMTHLQKERKARGGCPGDWVWLVPPMSSSITEVF…
AAK61379	Discosoma	Discosoma striata	all NOS domains	mkeikvpecpfigadekkcpfaagfqmrsqepkylrvnnwiegtqmvdtlhqkatnplhctngrctgsimypyggeipearpygiprpkdevithaqdfleqlysakklsdsqehlqrrtevmkavketgtyhltedelifasktawrnaarcigriqwnnlqlfdarhvktakemfeaikkhlvyatnegnlrsaitvfpqrkeskkdfrvwnpqliryagykhldgtvvgdpasvdftelcqslgwkgkggrfdilplvlqanggppecfelpdelalqvkikhpkypwfeklglrwyalpavsnmmldaggleftaapfngwymvteigtrdladqqrynmlepiakkmgpdtksnaslwkdfalvelnyavmysfqeagvtladhhstsesfmkh…
XP_001631503	Nematostella	Nematostella vectensis	all NOS domains	MNGVASGILRCPFSQFSEHAKSPKYVKLKNWVTGQQYTDTLHQKSKTRMHCTAARCEGSLMRPYGGENPS PRPYGIPRPKEEVREHAVDFLEQYYTSMKMNNSPAHEKRLAEVLKDIEATGSYDLTEKELMFGARMAWRN ASRCIGRIQWNRLHLFDARDVFTARGMYEAIIRHIKYGTNKGNIRSTITVFPHRREPHKDFRVWNTQLIQ YAGYKQPDGSVIGDPAGLELTEICVALGWKPKGGRFDVLPLVLQAGGERPEYFEIPEDLILEVKLKHPKY DWFEELGLRWYALPAVSCLCLDVGGIEFPGCPFNGWYMVTEIGARDLGDPCRYNMLEPVAKKLGLDTKSN ASLWKDISCVEINVAVLYSFQATGVTITDHHTASETFMKHFENE…		Y
XP_020614421.1	Orbicella	Orbicella faveolata	all NOS domains	MKPRPAYETDSGKGFPDVDNTALTISGQLEDVMERIKLNPVKEINHEQKGPLDHDTNEHKICPVTQTSKG RCPFSGATGTFELRPQEPKYLRLKNWVEDKQAVDTLHQKATNPLHCTNGRCTGSVMFPYGGEIPSPRPAG TPRPKDEVKVHAQDFLQQYYTSINLCDGDEHQKRLTEVNKTVEETGTYDLTEPELIFAAKTAWRNASRCI GRIQWNNLQVFDARNVKTPREMFEILKKHLEYATNGGNLRSVITVFPQRKEPRKDFRVWNSQLIRYAGYA QPDGTVIGDPASVEFTEICQSMGWKGKGGRFDVLPLVLQANGGPPEYFDIPENLALQVNIKHPKYPWFEK LGLKWYALPAVANMMLDAGGLEFTGAPFNGWYMVTEIGARDLGD…
XP_022801394.1	Stylophora-2	Stylophora pistillata	all NOS domains	MAKVADGDSNCCGLKTVQFPFTIIAEKLIKSVLFKMTTVGFEIGSRDGVREIEDGRLTQAVEVGDMMEKS ALSTHSHKNNQHAMCPFSGVGAASDMRPQEPKYLRLKNWIEDTQAVDTLYQKATNPRHCTNGRCTGSIMY PYGGETPTPRPYGIPRPVEDIKVDAQEFFKQYYSAINLCDSDEHKKRLEEVFRTLDETGIYDFTGEELIF AAKTAWRNAPRCIGRIQWNNLQVFDARHVTTPNEMFEVLKAHLEYATNDGNLRSAITIFPQLKEPNKNYR VWNPQLIKYAGYRQPDGTVIGDPASVEITEVCQSLGWKGKGGRFDVLPLVLQASGGVPEYFDIPEHLVLQ VDIKHPKYPWFKSLGLKWYALPAVSNMTLDAGGLEFTAAPFNGW…
XP_022808128.1	Stylophora-1	Stylophora pistillata	all NOS domains	MDANSSDGRIIVNIAKKKLGGVGFVTSKRSESPYLVVSHVVKGGVAHETGLIQTGDVILELNGKSLESLP YHRALEIIDKVPTGEVMAIKLRAQDGFQAYLETVFDDQGAVKTVRKTRPQTPKTPKANKNVNGELNGESH SGQPQTTQVEPVSTIEEDTGKEPHDDNEPEAPTSQNITNGHPDNEREIVKESPESKGCPVTNILSKPQNP KYVRLQNLLDGKYTTDTLHQMAMIPINCTAGRCLGSLMQPYGGEAAPKRLYGVPRQPEEVIVHAKDFLQQ YYGGMKLENSPAHKLRLGEVMKEIEKTGTYDLTEKELIFGCRMAWRNAPRCIGRIQWNKLQVFDARHVNT PSEMFEAICKHIKYGTNKGNIRSTITVFPQRKTSFKDFRVWNTQ…		Y
Aqu2.35699_001	Amphimedon	Amphimedon queenslandica	all NOS domains	MSYDLIKVSKKPGESLGLGFNKNSERQNKVYAILEGTALQRSGEVRPGDLIVEVNGVDVSGYTSSQLIDI ISTLQDKSEVSLKILRPDGSLSNGGTPAVSIDHPNNETPAPATTSRPNQRQRRKGGPLPQITETLDDGGK PGGLLQVKDHFASGKRHSLTPESSRREMVPLQPSKSLDLGALPTWRNKTFITLNNYVTGEQQTDRLHTQS KAVPKQTGCHPSHCVGSIIWPKEHPRSRPYGPPRPKEEMKELAKEYIKIYYDSLKFALSDDYEQKLQSRT LQVCQEIEEKGHYNLTYEELTYGARLAWRNAPRCVNRIIWRQLEVLDAREVDSAKEMFEALCDHLRYATN QGSIRSTITVFRHRTRANSDFRVWNSQLIRYAGYKQQDGSIIGD…
this study	Spongilla	Spongilla lacustris	all NOS domains	MEYTVSLRKTPEQPLGIGFKGLQAPPYCQVGCVLKDSAACEHGEIKEGDLLLQVNGTDVT EQSPDEVRQTLASCSKDCAIELKLRRPAADRGRVRRSGAGVAPVHVTEEDTSPKHLQLTN PNPPTDVRHRRSYTVSNSIDKPIPMVSSHSVEFGELPQYRRLTQHIPLQNLITGTELSDR LHNQSTKAKDTGCHPAYCVGSHLWPKETRTRPYAQPRTSEEVWPLAEDFIRQYYESKMTA LGEQWEVAMRGRLAAIKKEIEVKGHYELTYEELVFGARTAWRNAPRCVNRIIWRQLEVLD ARSTVTTQEMFDAVCHHIEYGTNGGNMRSTITVFQHRTRPNADYRVWNPQLIRYAGYRLE DGSILGDPANAEFTEVCLKLGWIPPTQRTQFDV…
this study	Cestum	Cestum veneris	Truncated NOS	MMLEAGGIQ YTCCQIAGFFQDTEISVMNLLAESRYNMVEPIGRALNLDVSMNTTYWKCTVATELTKAVY RSFKLARVTISDHLTLADKFVSFMREEIRTRGGCPTDWIWVTPPMSSGLVPIFHHETLRY SLSPSYEYQSGPDMYFRKTPKKVRFHALVRTVSYFLNMFRNQHQKRKRITMVYATEGNTA FHYAKFAESLFVNAFIVSVLPVTAITDQKDLQECIAYSDVVFIIASTFGEGGPPSMAEEF HKNLLNKAYRFDGMKYAVLGLCSSLYKETLARFGKLIDSEIAIEGGTRVAEISLGDELFN QKQEFEDWIKSMYDMCCNEYLPSGGRPDDTNFDRLYRWRNSDERSLNECLQEAVGPSREL MEFTLREKISLSAAGGTDKYYLL…
ML074215a	Mnemiopsis	Mnemiopsis leidyi	Truncated NOS	MRTGDTTKKNIELYDYSKAGSIPSTDSLFGESRDKDGPLAPCQASKMLLHPGRGPLSETE AITQMKQFFKSYYADTDNSNPEKAKEDRLEEVMAMIEAEGDYKHTYDELSWSAKTAWRNA PRCVGRHIWRTLRVVDARDCLSCREIFDAICKSLRLAFNDGLIQPHAAVFGQRHRNSKQK SPGIRVWNGVLLSFAGFMKENGDIIGDPKNVSLTNLAMSFGWEPKVGNFVLLPIVITDAN EKTEIFELPADIKAYTVNISHPTEPGITNLGLKWYAIPSVSSMMLEAGGVQYTCTQIAGY FQDTEISVMNLLGESRYNLMEPIGRKLKLDVSKNSTYWKCTVATELTRAVYHSFQLAGVT MDDHISLSDKFNSFMKEEIRTRGGCPADWLWIV…
this study	Mnemiopsis_sp.	Mnemiopsis_sp.	Truncated NOS	MRGVLCRVKRFSRQLVRNLRIAFNGGRVRPTAAVFRQRYRKDQHMSGMRVW NGVLLAFAGFVKENGDVVGDPKNVYFTKLAKHLAGNRRKVSLNCYLMVDISHPTKSQITKLGLKWYSIPSVSSMMLEAGGIQYTCCQIAGFFQDTEISV MNLLGVGRYNLMEPIGRALKLDVSKNSTYWKSMVAIELTKAVYHSFKLARVSMIDHFTMA ENFSSFMKEEVRTRGGCPADWIWVVPPMSSGLVPTFHHEMLRYTLSPSYEYQSLPVQFFK KPRKRVSFRALVITIMYFLQMMKKCSKERKRVTMVYATEGGTAMLQRKKACYHGVCNRRRDCLNYAMIAESLFVKAFNV SILPITEITDKDGLRMCIDTSDVVIIVASCFGHGGAPSMAEGFHQ…
Other Eukaryotic NOSs
CAL57731	Ostreococcus-t	Ostreococcus tauri	all NOS domains	MASVGSGATDDDGVDVPVSRCPFAHGTVTVDPYPGYVHGKNPRVCPRGCVPRPPSKPTESAESALRREAE EYIRLFGKEHGWDDERVEMRVNEVLTSIRETGTYAHTLDEIRHGARVAWRNAPKCINRKYWSTLDVIDAR GATTNEDMFEAIKEHLHRGVEADHVPVLMTVFRPQTPGTNDGPRIWNSQLMRYAGHRDASGGVVGDPAEV DFTDVLKKHFGWAPEKTGMFDALPIVVQINPETPPAMFTLPDQCFLEVPIRHPTIRGISQLGLKWYGIPA VSNITMDLGGLHYTAAPFNGWYMVTEIATRNFGDESRYNLLPQIAEAMGLDTSTHDTLWRDHALAAINYA VFDSFKRDRVSIADHHTCAEAFADWYVEELKTRGYAPGNWKWIV…
XP_001421937	Ostreococcus-a	Ostreococcus lucimarinus CCE9901	all NOS domains	MIDARTQVSVDPYPGYVHGKRPAVCPRGCEPLEAAKTKRESAGNKLRREAEEYARLYGHERGIDEKITDA RVKHILDSIDTTGTYAHTLDEIRWGARIAWRNAPKCINRKFWATLDVIDARDAETNDEMFEAIKEHLRRG IGGDHIPVLMTVFKPQTPNTEDGPRVWNSQLIRYAGHRGPNETTIGDPAELHFTDSVKKYFDWVPKGGAE TPFDPLPIVVQISPSTPPSIYELPDECLLEVPIHHPTIPGISQLGLRWYGIPAVSNITLDLGGLHYTAAP FNGWYMVTEIATRNFCDESRYNFAPRIAKAMGIDTSTNETLWKDHALAAINYAVLYSFKRARVSIADHHT CAESFAQWYADEMKDRGYAPGNWKWIVPPTAASTSSIYLGLNKM…
AAK43730	Physarum-a	Physarum polycephalum	all NOS domains	mltnnqkytipseiaqraispdtkvstsdcrerfctaarmdmdyvitdisnpetvlreakewltlfykekklsdenlsirmnevyaevkqtgtyfqtydelsyackvawrnaprcinriqwsrmevidcrkvitaeevfekclehlkfatnggniittvtvfaqqrvghpppriwntqllryagykqpdgsvigdpsniemteaaqklgwvgqgtrfdvlpiviqmpheeakwfsipkeyiltvqishpkyawfeemkmewfgvpfvsnigltsggvqytctpfngwfmgtelsrnlgdiqrynllpeiatklgvdpagppssmwqekanlelnaailhsfqksrvsivdhhtaaagfmnfwdaehaagrgvpadwvwlvppcagsasplfhlemanwl…
AAK43729	Physarum-b	Physarum polycephalum	all NOS domains	mltnnqkytipetvaqrahsqetqvattdcrerfctaarmdmdyvitditnpeivlreanewlaqfykekklpeeklairmkevydevkktgtyfqtyeelsysckvawrnaprcinriqwsrmevidcrkvttaeevfekclehlkfatnggniittitvfaqqkagepaprlwnsqllryagyrqpdgsiigdpsnvemteaaqklgwvgqgtrfdvlpivvqmpneepklfpipkeyvltvqfshpkypwfeemklewfavpfvsnigltsggvqytctpfngwfmgtelsrnigdpqrynllpdiatklgvdpagppssmwqekanlelnaailhsfqksrvsivdhhtaaagfmnfwdaehaagravpgdwvwlvppcagsasplfhlemanwl…
XP_002381643.1	Aspergillusf	Aspergillus flavus	Truncated NOS	MQSTQVCEFQTIIKNNPVLASTGCTPQFCQAGRLIHSDEPRVGETRPLEVVKQEALGFLSQLRQEGVYTE DQYTARHLDVLKALKESEVLEPMMVDGVKTVGKTATWTQTSEELLHGIRIAWKNSRKCIMRSHYKELDLC DLRHITTSVGMVKTVIEEAVKAFNKGQIRPTVFAFPPRSTSGTGPMFLSKQLLNFAGYQQEDGSILGDPS NVELTQDIIELGWVPPEPRSRWDLLPIVAMAESDAPAWADVPAELRDLVDIRHPRFENFQKLGLKWYQFP ALSRLGFDIGGVQYTAAPFIGWYMDAEIGVRNLADSFRYNTLPDVAKALGFDIENYKKNPEYAEIEAMED LPDYEQLVWMSRAQAELNYAVRWSFLQKGVSCIGTLAASSDWTR…
XP_001825673.2	Aspergilluso	Aspergillus oryzae	Truncated NOS	MQSTQVCEFQTIIKNNPVLASTGCTPQFCQAGRLIHSDEPRVGETRPLEVVKQEALGFLSQLRQEGVYTE DQYTARHLDVLKALKESEVLEPMMVDGVKTVGKTATWTQTSEELLHGIRISWKNSRKCIMRSHYKELDLC DLRHITTSVGMVKTVIEEAVKAFNKGQIRPTVFAFPPRSTSGTGPMFLSKQLLNFAGYQQEDGSILGDPS NVELTQDIIELGWVPPEPRSRWDLLPIVAMAESDAPAWADVPAELRDLVDIRHPRFENFQKLGLKWYQFP ALSRLGFDIGGVQYTAAPFIGWYMDAEIGVRNLADSFRYNTLPDVAKVLGFDIENYKKNPEYAEIEAMED LPDYEQLVWMSRAQAELNYAVRWSFLQKGVSCIGTLAASSDWTR…
CCF34867.1	Colletotrichum	Colletotrichum higginsianum	Truncated NOS	MACPFLQSTLAVPPRQVSAEQEFANIRSQYPSLSSTGCTAKFCQSGRMTHMDEERVGRNQSYTQVREDAL DFLQQMHRDGLIDTEQLHSRAHDVLQEIQKNSTEGKFTAASESGPEAAPATTVGLVGGLWTQTFEELEFG LRTAWKHARKCIMRSEYSNLRLCDLRHVRTSKKMAETLIENLRVAYNSGEINPTVFVFPPRDINSRGPMI WNSQLLSFAGYEQSNGEILGDPANVELTKAIIELGWTPPRFRSQWDLLPIVTMAEGEEPVITELPKDAFP LVHIRHPKYPELETLGLRWVPAPALSRLGFSIGGVQYTATPFIGWFMDAEIGVRNLADSFRYNALPQVAK VIGLVDGNVDDLPDYERLAVLSRAQLELNYATYWSFAQAGVRMS…
EFQ35699.1	Glomerella	Glomerella graminicola	Truncated NOS	MACPFLQSTLAVPPRHTSVEQEFANIRSRYPSLSSTGCTARFCQSGRMTHIDEERVGRNQSYAQVREDAL DFLQQMHKDGLINTEKLHQRAHEVLQEIQKNSTEGKFISSERGPETAPVTTVGLVGGLWTQTFEELEFGL RMAWKHARKCIMRSEYGNLRLCDLRHVRTSKKMAETLIENLRVAYNSGEINPTVFVFPPRDINSRGPMIW NSQLLAFAAYEQSNGEILGDPANVELTNAIVELGWKPPRFRSQWDLLPLVTMADGEEPVITELPKDAFPL VQIRHPKHPELETLGLRWVPAPALSRLGFSIGGVQYTATPFIGWFMDAEIGVRNLADSFRYNALPQVAKT IGLVDGDVDDLPDYERLAVLSRAQLELNYATYWSFAQAGVRMSD…
SARC_07147.1	Sphaeroforma	Sphaeroforma arctica JP610	Truncated NOS	MVDLKKSPRFPCPTRPATFEQIHSGNTWPAKSLKAQEIVLVKETWNKSLAWISMVQEAWVQRVVVEIGCGDSKVPFGNFFPVIGDYLIGITDIAVRALDA KTEIIARESYSALHPNPSRRYQTFQDYAMFFTGLGWTRETWETITRSFIWALQSHGPYLDVDEREDLALGDRGILGRFFRSQVVSRALSSIQLGLLSDEE AYAIDNICKPEELHTKDLGFIVTHTNNPWGSTDEQDFGVDFFRDHADQSGLTSFFSSIVIIACEMYQEFEPSIPQLQKLGEEAKHLDIPCHMEDNIVGYV ASTLSRSKQFDAIEECAIFKLIWRVVLFVLEPTRAAESLTKEAHDWVKQMAFERNWVPERLVQRLREISVSVHRTGSYEHTTEEIEYGAQVAWRNS…
Prokaryotic NOSs
ZP_08493682.1	Microcoleus vaginatus FGP-2	Microcoleus vaginatus FGP-2 - Cyanobacteria	Oxygenase+FAD & Ca-reverse	MTNSTFNNLPADAATILVLTSDIHYLPAKQFVSLAVTSERFQVCGLKRFGAIAAATNLVSSEWLNLGLNS QNILPEEFDSAEAAVIFIMPTDLSEVVALTRSFIDIAKKKGIRRLAWVAPACLNGKVADRLATAESLVRD LNIETLILRHAPLFSHLLMQKKELRFRRTLSLPLGTSTIPWLDPSALAEGLSKWLHGEINNQPPEILTGS NLLSGADIALELSAMLRQTMSAQQFARLRFEAIDIDKSGQIEAQELFPYLLDLGYSNDESESILEQADKD KNGTIDFDEFVYGLEAHLNRILADVPTEVRYFDLPTSAALHDAMAGGMNEKAAQSQLDWLVGLSKSGLTE HGVATAQWLGRKTLGLSDWIAQHILELINVYILPGRGILTISEG…
YP_003391026.1	Spirosoma linguale DSM 74	Spirosoma linguale DSM 74 - Bacteroidetes	all NOS domains + globin	MPTSTRKYAKDDISDPVHTIRITEVVATGYPENGYVYRGTIQARHTTATSVGEQLLQARRKPEWLINGRH RGDGDLWLSFQYRHEDEHHWQSMTPVAIPLPAPNDGQSSTDTYLPLRGWTEAPHMQVRIRLTKEQADDHV GIPLMHSTNDTAQPSVTGCPFFAPKTTPAPPVTRPAANENQPAGKPDDGTFPDQLTAPEQVIVKDIWNKF MAYQDMLIELFVERLLHEEPELISHFGDAIDLIPAYFASLFDVSVRQLMPRTEQMPNTSARGIYPKPTEG YNLVDEYVALLTDLGMRPNHWLTARRVWSWTLVQIPHLEEYDLENLSKGSGSAMYRFFTRDILTPALDAT QRYAEALTPDMIRQMRQIGDELSANARVIGTDFYHALFQTHPEI…
ZP_05039722.1	Synechococcus sp. PCC 7335	Synechococcus sp. PCC 7335 - Cyanobacteria	all NOS domains+ globin	MLVNDSRPTVEAHVLSVVRLVELCASGIPSNNEFKYKANVRVTCSGTEQSNTQLMTRLQPSWLVDIAHPS NCLFTVTLFYR-CyanobacteriaQGGLGQPWHEAGSIKVTTADLFDKQRSVEISRPVATWPAAPELMLNARFTCSDHTSQSG EAVSLSLAGTRANASRRPTSLALVSDDSIELPEAIPLTYSEAVIVKDVWNKLRAWKELQMETFFKRLLLE VPELDYIFGEAFESIPDYFFEMFDCCVRELCPHTENVVWEPMMGVPPEKGDAFDTVADYGALFADIGMQP QHWLRARQVWMWMLPQIPYLEEYDREDLAKGNKSALCKFFNTHVIGGMVAARDRYDSALPPALVQKMADS WQYFAPRKNEMGVEFYQTLFERYPQVLPIF…
YP_001612220.1	Sorangium cellulosum	Sorangium cellulosum - Mixobacteria	Oxygenase+FAD+Fe &Ca-reverse	MALPSTMSFLKIVCSEPRNYLASFLQSLPIEPAGPAIALVMGTADLAYPLVAARTFLASAREVGASHLLW VAPYFPPSSRVGQQIRDAEASVRASGQAVTTVWHGPLLSALTLWREDIRLRRTLPLPLGGGALPWVAPAD VARRAIRALEQPAAPAPVVCGPAACSGAEVAAALSRGLRAGLTSERFAWRRFEEIDRDHDRKLSEDELLP YLTGLGMRADEAKALLLAADTTGDGTIDFEEFTAGLRGRLDNLVQQLLREDSFELRYVDTPADRAAAALV QAGLRKAAAEALIEGWASLAREGIPADVRGSDEAWLELPPASVDAWAERHALDFVNVHLLPGQGLLSRRE GVVESSAAMGALAGKEAAISKIVDGAGRILSLSRALDGSGVSAR…
WP_006671088.1	Halobiforma nitratireducens	Halobiforma nitratireducens (nitric oxide synthase oxygenase) - Archaea	Oxygenase only	MHAPVPEYEPTELYAEAEAFVRQCYSELGRDDEIEDRLTEVRRSIAESGHYEHTPAELEYGAKLAWRNSN RCIGRLFWETLDVIDARDRDTAEGVYDALCGHLEQATNGGDIRPTITLFEPMIRGRRQVRLWNHQLIRYA GYETDDGIVGDPAEVEFTEYCQSRGWESEETEFDVLPWVIQMEDREPELFEVPEDLVLEVPIEHPEYDWV ADLGLQWYGVPVVSNMRLEIGGLQYTAAPFNGWYMATEIAARNFADEDRYDMLPAVAERLGLETTDNRAL WKDEALVALNRAVLHSFERDGVKIVDHHTAAEQFEAFERREEDAGREVTGDRSWLLPPMSSATTHVFHNE YDDTVKTPNFFYRESPYEKDTGT
WP_092903334.1	Halostagnicola kamekurae	Halostagnicola kamekurae (nitric oxide synthase oxygenase) - Archaea	Oxygenase only	MHASPTEYSPRELYAEADAFVRACYPELGRESEIEDRLDEIADEIERRGRYEHTSFELEHGAKMAWRNSN RCVGRLFWQQLNVADARDCETARAVHEACCRHLERARNGGNIRPLITVFKPMIDGEHQVRLWNYELLRYA GYRTEDGVVGDPDEVELTEYCQSRGWEGEGTRFDILPHVIQIRDEQPELFEVPESVVGEVRLRHPDYEWF EDLGLKWYDVPVVTNMRLEIGGIHYTAAPFSGWYVSTEIGARNLADRDRYDMLPAVAERLGLDTRNDRTL WKDEALVELNRAVLHSFAEDGVQIVDHHTVTDQFERFEENEAAAGRAVTGDRSWLLPPMSPATTHVFEND YDNTVEKPNFFYQDPPAGLTERRESLGR

## Sheet: GCY sequences_Fig 7
Accession Number	Gene ID	Name in tree	Species	Sequence
EDV20503	TriadITZ_009842-RA	ACY type 3/5-like 1	Trichoplax adhaerens	MPIPIEQRDSIRSEESTDNTLQPISMQNLSSNNEREQDNINNLEGQESIPTPTRNCCGMPKLFDRATGNIFMPQFDSEILEKSYRHATFMQAKRHVQYALCYILLACAVWIAYFAIGQDTDWIGFLITASSCFAVSLGLLMMTCYINRPKHLKWISWILVVILCGCSIAANAAGGSDDAIRSMSPIARFTVTAEVLLIIYTALPITPLICLVIGVIFSIVQLVVNVLLPPGNYNASIIISWVFLHLCVHILGFHISIVTEVRAHSTFWRVCQSIIAKQRLENERKLKENMILSVMPKLFADKFIKTEDENSQILFKKSSAFRELHMMRMDNVSILYADIVGFTRMSSNKRADELVSLLNNLFSRFDALTQKHNCEKIAILGDCYYCVSGCPETVSSHAD…
RDD41839	TrispH2_006995	ACY type 3/5-like 1	Trichoplax sp. H2	MPIPIEQRDSIRSEESTDNTLQPISMQNLSSNNEREQDNINNLEGQESIPTPTRNCCGMPKLFDRATGNIFMPQFDSEILEKSYRHATFMQAKRHVQYALCYILLACAVWIAYFAIGQDTDWIGFLITASSCFAVSLGLLMMTCYINRPKHLKWISWILVVILCGCSIAANAAGGSDDAIRSMSPIARFTVTAEVLLIIYTALPITPLICLVIGVIFSIVQLVVNVLLPPGNYNASIIISWVFLHLCVHILGFHISIVTEVRAHSTFWRVCQSIIAKQRLENERKLKENMILSVMPKLFADKFIKTEDENSQILFKKSSAFRELHMMRMDNVSILYADIVGFTRMSSNKRADELVSLLNNLFSRFDALTQKHNCEKIAILGDCYYCVSGCPETVSSHAD…
EDV29767	TriadITZ_001202-RA	ACY type 3/5-like 2	Trichoplax adhaerens	MATITSKTKRSERYSTASVLNTSMSDRNDVGVLIWRYQCLQPRFISEGYEELYQSYCLQQKLYSARALIFVTMLSDCISAGLYVSRDKKFTTPNIALIIVWALRLLASFITAAFITIKRFHIKRIAPWAITLGFLIILDPYLYMLLSRFASPSEQVISVIYAIFVTYTMLPLDLLTAIIAGTIMTAAHLLIAGFKANNPVYVSQLGINFLAFLCSNLFGIYHKILFDITQRKMFIVTYDCIKTTVELDKERKKQERLLKSILPKDIADEIIKDKLSRLMTTINQKNGHLTQIPQQFHKIYVTRHENVSILFADIVGFTKLSSQCTAREIVQILNELFGKFDQLAKKNHCMRIRILGDCYYCVSGLFVNDDCLVNHAKCSVEMALAMIKAILELGEATNS…
RDD47118	TrispH2_000152	ACY type 3/5-like 2	Trichoplax sp. H2	MATITSKTKRSERYSTASVLNTSMSDRNDVGVLIWRYQCLQPRFISEGYEELYQSYCLQQKLYSARALIFVTMLSDCISAGLYVSRDKKFTTPNIALIIVWALRLLASFITAAFITIKRFHIKRIAPWAITLGFLIILDPYLYMLLSRFASPSEQVISVIYAIFVTYTMLPLDLLTAIIAGTIMTAAHLLIAGFKANNPVYVSQLGINFLAFLCSNLFGIYHKILFDITQRKMFIVTYDCIKTTVELDKERKKQERLLKSILPKDIADEIIKDKLSRLMTTINQKNGHLTRIPQQFHKIYVTRHENVSILFADIVGFTKLSSQCTAREIVQILNELFGKFDQLAKKNHCMRIRILGDCYYCVSGLFVNDDCLVNHAKCSVEMALAMIKAILELGEATNS…
EDV23584	TriadITZ_006914-RA	ACY type 3/5-like 3	Trichoplax adhaerens	MSTPIKPMHTDLSYNETELTTSNVQVDVKNSSSNNSSHVVGIARKSTDFDTATNQHNNHTLNTQLTKRNYRHRFIGCSIPNLLNLRFESKLLESIYQRYFSRQKMQSLEILMALTFLVNVGLFILYVVYAVNSTTERLKNIRANQLAITGSFALCNVITLILMKSKVLNNTILSFIPHLLWALIFGQLFANLYASNIPISPSDYIGFQIFFTFTLYTMLPLRLSWCIILNAATAISHILILALSSRINLTDMGSQLTANIVLIIGSNVIGLIIFSVSDQKQRLAFLDTRMSMEAKVKMEAQSKQQERLLTSVLPRYIAMEIQGNMNSSSKVGMTEKQFSHFYIQRYENISILFADIVGFTKLSSTFTAQQLVQTLNELFGSFDEKAEENHCLRIKILGD…
RDD44722	TrispH2_002900	ACY type 3/5-like 3	Trichoplax sp. H2	MSTPIKPMHTDLSYNETELTTSNVQVDVKNSSSNNSSHAVGIARKSTDFDTATNQHNNHTLNTQLTKRNYRHRFIGCSIPNLLNLRFESKLLESIYQRYFSRQKMQSLEILMALTFLVNVGLFILYVVYAVNSTTERLKNIRANQLAITGSFALCNVITLILMKSKVLNNTILSFIPHLLWALIFGQLFANLYASNIPISPSDYIGFQIFFTFTLYTMLPLRLSWCIILNAATAISHVLILALSSRINLTDMGSQLTANIVLIIGSNVIGLIIFSVSDQKQRLAFLDTRMSMEAKVKMEAQSKQQERLLTSVLPRYIAMEIQGNMNSSSKDDMTEKQFSHFYIQRYENISILFADIVGFTKLSSTFTAQQLVQTLNELFGSFDEKAEENHCLRIKILGD…
EDV27250	TriadITZ_003628-RA	ACY type 3/5-like 4	Trichoplax adhaerens	MLNSQSGRTSQQSRVSVSSLSTKAHNTSKVGPHANDSRPSSAGNTGENNNNSNNNHKHRDGRSGSYNNNGRGFTSHQSGSSEKVSIRTSSTSSTNRIDNSQQTIKVQGVDTNYNNILQNDRKSSKNNINNNDINDSRSDDCILLSKNSTDNGEKLLPRNWISRGDSVDDDGTLQGNGHSNNLRNYKNVHVQSVEVGLEPGNGKENEPKDKLIPKFQPQGNKSKVIPRVEAEEQTITSANMSTVDNVKSIFCKSRQFHSREFEELYQRYFFRLNQTSVTYLMVLLIVVCVVIVAFHFSSGEIISEDYYVAIVLGIICLFYVFLLGFIAHGFEWFQPKHLNWISWAIFATMCIIELMDTVVRKVGLPTDGVWVSLILIYFIYTMLPISMGYAALCSLAILS…
RDD42696	TrispH2_004866	ACY type 3/5-like 4	Trichoplax sp. H2	MLNSQSGRTSQQSRVSVSSLSTKAHNTSKVGPHANDSRPSSAGNTGENNNNSNNNHKHRDGRSGSYNNNGRGFTSHQSGSSEKVSIRTSSTSSTNRIDNSQQTIKVQGVDTNYNNILQNDRKSSKNNINNNDINDSRSDDCILLSKNSTDNGEKLLPRNWISRGDSVDDDGTLQGNGHSNNLRNYKNVHVQSVEVGLEPGNGKENEPKDKLIPKFQPQGNKSKVIPRVEAEEQTITSANMSTVDNVKSVFCKSRQFHSREFEELYQRYFFRLNQTSVTYLMVLLIVVCVVIVAFHFSSGEIISEDYYVAIVLGIICLFYVFLLGFIAHGFEWFQPKHLNWISWAIFATMCIIELMDTVVRKVGLPTDGVWVSLILIYFIYTMLPISMGYAALCSLAILS…
EDV22157	TriadITZ_008153-RA	ANPR-like 1	Trichoplax adhaerens	MIEYTISPCLGWHALTNQLYDCWPLQSPNEYNMIPCNGLRMNWFGARIDSVRSAEEFNVSFRITASDGFYQYIVNRGFYPGNWTQAKNWCESVECPSAEVATEDNCCLHHVNLHSCPRTQLSSRNATICGPWIGPQGSIFTHTPSKVDNMSHQNWTLPLTLFTAGHTSLIAHIRIFKVQIALHTTLEVLPSTVCGDGVCNGTETCETCRSDCGLCMSIIAAIVVPCALLMVSGIAAISWIYYQKRKLFWDESWIINHEEIRPDTGVRNALGSLASMANPGSLQGQNVQVFTETGIYKSKVVAIKKILKNTFGITMDVRREVRQLRELEHNNLCKFVGASIDIPYVYILTEYCPKGSLYDVLQNDDVPLNWSFRISFAADIARGMAYLHSRKLFHGRLKS…
RDD37929	TrispH2_010210	ANPR-like 1	Trichoplax sp. H2	MAKYFACFAIIILTYTISPCLGWHALTNQLYDCWPLQSPNEYNMIPCNGLRMNWFGARIDSVRSAEEFNVSFRITASDGFYQYIVNRGFYPGNWTQAKNWCESVECPSAEVATEDNCCLHHVNLHSCPRTQLSSRNATICGPWIGPQGSIFTHTPSKVDNMSHQNWTLPLTLFTAGHTSLIAHIRIFKVQIALHTTLEVLPSTASKAKYEYLSISYILINIKVCGDGVCNGTETCETCRSDCGLCMSIIAAIVVPCALLMVSGIAAISWIYYQKRKLFWDESWIINHEEIRPDTGVRNALGSLASMANPGSLQGQNVQVFTETGIYKSKVVAIKKILKNTFGITMDVRREVRQLRELEHNNLCKFVGASIDIPYVYILTEYCPKGSLYDVLQNDDVPLN…
pending	PH4_010894-RA	ANPR-like 1	Hoilungia sp. H4	MAYMHSRKLYHGRLKSSNCCIDDRWTIKITDFGVPILRKVDTKMKNIEINEYEYSDSRKRYERVYLPPELLHYDKLPPPEPTTDIYSYAIILIEIATRQDPTAEDASQDDGTWRPPLPELDVGNGESFCPNPAKYLELIKYCWDEDMLSRPTFEIIKKILVEVNPSKMSPVDAMMSMMEKYSKDLELLVAERTQELELEKQKTDRLLYSMLPKPVADKLRQGKGVDAQGYESCTIFFSDIVGFTSIASRSTPIQVVTLLNKLYTTFDDILDRHDVYKVETIGDAYMVVSGLPQLNSRHACEIANMALDLVAVCDEFVVPHMPQWKFCIRAGTHSGSVVAGVVGLKMPRYCLFGDTVNTASRMESTGEALKIQISGTTREILDSFGCYIMESRGQINVKG…
	braker1_g07532	ANPR-like 1	Hoilungia hongkongensis H13	MGKYLICFGFFLLTWTVSPTTGWHALTNQLYDCWPLQSPNEYNMIPCNGLRMSWLGARLDATRSGEEFNVSFQISASNSFYQYVVSRGFYTGNWTQAKSWCESVQCPDAELANSENCCLHHVNVHSCPRTELSTRNATICGPWIGPQGTIFTHTPSLVDNINHQNWSLPVKLLAAGHTSVIAHIRIFKMQIALHTTLEVLPSTVCGDGVCNGTETCDSCRNDCGLCVSIIAAIVVPCALLMVSGIAAISWIYYQKRKLFWDESWIVNHEEIQPDTGVRNALGSLASMANPGSLQGQNVQVFTETGIYKSKVVAIKKVLKNTFGITMDVRREVRHLRELEHTNLCKFIGASIDIPYVYILTEYCPKGSLYDVLQNDDIPLNWSFRISFATDIARGMAYMH…
EDV22567	TriadITZ_007124-RA	ANPR-like 2	Trichoplax adhaerens	MTILWPKRAIDSNNRQKKMNSLVAFTGIKIILIWIIVNFSVCRSDVPVYNIGYLGPYNYTPRAGLFGAIDIAGAVTLAVSEINNSSILLPNATLKFHYFDTKCNPKSSLDATVVLVQKHDVIAFIGPACSPGCQSAGLLASEWNLPMISYVSTSPAMSDHTTYNTFVRTNGPLSQQADAFFAIMQNFAWGQFSLICNRAENRFIWSTLCELITEKSRLQNNRHNIASNKDYDLTMATDDQMTSLLQELQTNSRIIVVIADTKYLRRLMLVAAKLDMTQGKYAFITFEANPGLSFQRTAWKNPNDPGNDDTAFLAYHNVFFISVKAKHSSNFPDFDDKVRQSMRLPPFNIDLRQKPVGLYASFLYDAVSLYAHGLNKTLSQGGNPKNGTLITKNMISTSF…
RDD43673	TrispH2_003698	ANPR-like 2	Trichoplax sp. H2	MTILWPKRTIDSNNRQKKMNNLVAFTGIKIILIWIIVNFSVCRSDVPVYNIGYLGPYNYTPRAGLFGAIDIAGAVTLAVSEINNSSILLPNATLKFHYFDTKCNPKSSLDATVVLVQKHDVIAFIGPACSPGCQSAGLLASEWNLPMISYVSTSPAMSDHTTYNTFVRTNGPLSQQADAFFAIMQNFAWGQFSLICNRAENRFIWSTLCELITEKSRLQNNRHNIASNKDYDLTMATDDQMTSLLQELQTNSRIIVVIADTKYLRRLMLVAAKLDMTQGKYAFITFEANPGLSFQRTAWKNPNDPGNDDTAFLAYHNVFFISVKAKHSSNFPDFDDKVRQSMRLPPFNIDLRQKPVGLYASFLYDAVSLYAHGLNKTLSQGGNPKNGTLITKNMISTSF…
pending	PH4_000663-RA	ANPR-like 2	Hoilungia sp. H4	MTILWLTRIIDNNDQQKMTPSLVISTAIKVMFIWFAINLSVSKGERYGIGYLGPYNYTPRAGLFGAIDIAGAVTLAVAEINNSSTLLPNDQLEFHYRDTKCDAKSSLGATVALVNQFDVIAFIGPACSPGCQSAGLLASEWNLPMISYVSTSPAMSDHKIYNTFARTNGPLSQQADAFYAIMKNFGWQHFSLICNYVENRFIWTKLCELIIEKARESNSQVTFATARDYDLITATEEDIELLLTELNQNSRIIVVIADTKYLRKLILVANKIGMTQGKHVFITFEANPGLNFQQIAWKNPNDQRNDSVAYKAYRNVFFLSVKAKHSSNYRDFDDKIRQSMLLPPFFISLHQRPVGLYAPFLYDAVYLYAHGLNKTLSQGGDPRNGSLITHNMISTSFEG…
	braker1_g07696	ANPR-like 2	Hoilungia hongkongensis H13	MTPGLVISTAIKVMFIWFAINLSVSKGERYSIGYLGPYNYTPRAGLFGAIDIAGAVTLAVAEINNSSTLLPNDQLEFHYRDTKCDAKSSLGATVALVNQFDVIAFIGPACSPGCQSAGLLASEWNLPMISYVSTSPAMSDHKIYNTFARTNGPLSQQADAFYAIMKNFGWQHFSLICNYVENRFIWTKLCELIIEKARESNSQVTFATARDYDLITATEEDIELLLTELNQNSRIIVVIADTKYLRKLILVANKIGMTQGKHVFITFEANPGLNFQQIAWKNPNDHRNDSVAYEAYRNVFFLSVKAKHSSNYRDFDDKIRQSMLLPPFFISLHQRPVGLYAPFLYDAVYLYAHGLNKTLSQGGDPRNGSLITHNMISTSFEGASGRVTLNENGDRILIY…
EDV22105	TriadITZ_008046-RA	ANPR-like 3	Trichoplax adhaerens	MIMNILRPSCNMIFKLFVLLVLTTTLNKANRTEIRLGYLGPSDYVRTGLFNVGEIGGAVSVAVDDINNNPNLLPNHYLTFVYNDSRCNDKIGLQMIEWQKRVLGVNAFIGPACSVVCEVAGLLASNWKLPIISYVSTASAMSNHAKYDTFARTNAPLSLAVNALLKVMDRFGWRRLGILRDFGEGRVIFGLLQSTLVAKLDDPLNNYTLSQSLTVDLVNGKDSEIDSWLNQLRQKSRIIALLAGRLYVRRVMLRAQALGMTKGEYVFISFEINISYDNIFRNTTWLNGTGNTESNQQAIEAYRALLIFAVVVDFGDDYVQFTENVRKRMSDPPFNVPKNQTVPAGVYVSLLYDAVMLYAYGLDSALKQGNSVTDGQTITKYMLNATFQGKSGFMALNEN…
RDD46450	TrispH2_002051	ANPR-like 3	Trichoplax sp. H2	MIMNILRPSCNMIFKLFVLLVLTTTLNKANRTEIRLGYLGPSDYVRTGLFNVGEIGGAVSVAVDDINNNPNLLPNHYLTFVYNDSRCNDKIGLQMIEWQKRVLGVNAFIGPACSVVCEVAGLLASNWKLPIISYVSTASAMSNHAKYDTFARTNAPLSLAVNALLKVMDRFGWRRLGILRDFGEGRVIFGLLQSTLVAKLDNPLNNYTLSQSLTVDLVNGKDSEIDSWLNQLRQKSRIIALLAGRLYVRRVMLRAQALGMTKGEYVFISFEINISYDNIFRTTTWLNGTGNTESNQQAIEAYRALLIFAVVVDFGDDYVQFTENVRKRMSDPPFNVPKNQTVPAGVYVSLLYDAVMLYAYGLDSALKQGNSVTDGQTITKYMLNATFQGKSGFMALNEN…
pending	PH4_005709-RA	ANPR-like 3	Hoilungia sp. H4	MLRAQKLGMTNGEFVFISFEINISYDYIFRTTTWKNGTADSASNQLALEAFRSLLIFGVVVDFGADYEQFTDEVRRRMSDPPFNIPQNETLATGVYVSLLYDAVMLYAHGLDGAIKHGNSLYDGQTIAKFMLNATFQGKSGFMALNQNGDRRMNYGIFDLKNVSTSPNFAMVLKYNSYSDEMIIDSRFQGRIEWAYQNYTTPLDEPFCGFDNSKCQRSDQTASIIGSAFGAALALCIVIGFFWYRRMQYLARLAGMPWKINPADLVFSRTVASCHFGGSLGSVGRQSQNSNTSNALQLFTRVAKYKSNTVAVKLVERTRKLELTRDIMKEFQTLYDMHHNNITTFIGAVVEDIKAQVVTQYCPRGSLQDVLENNDIELDMNFKVSFATDIVQGMIYLHS…
	braker1_g00715	ANPR-like 3	Hoilungia hongkongensis H13	MISKYDILLALLMVSMLTPLTTANKTRVTLGYLGPSNYVKPGLFNVGEIGAAVTIAVQDINKDPNLLPNHTLTFVYNDSQCNDKIGLQKIEWQRRTLGVNAFIGPACSAVCEVGGLLASNWKLPIISYVSTSSAMSDHAKYDTFARTNAPLSLAVNALLKVMDHFGWSRLGILRDFGEKRVIWGLLQSTLVDKLDDPSNNYTLSQLLSVDLVNGGDGEIDGWLEQLRKKSRIIALLAGRLYVRRVMLRAQALGMTNGEFVFISFEINISYDYIFRTTTWKNGTADSASNQLALEAFRSLLIFGVVVDFGADYEQFTDEVRRRMSDPPFNIPQNETLATGVYVSLLYDAVMLYAHGLDGAIKHGNSLYDGQTIAKFMLNATFQGKSGFMALNQNGDRRMN…
EDV21316	TriadITZ_008304-RA	ANPR-like 4	Trichoplax adhaerens	MMKSILIQLALLISVLYLTKCNKSISGRNSIGKPELRMAALLTWNDNITLSKILGAVPVGVADIVKYQLLPQFKINMKYYNTYCLAKDGLVAIANIKATFNPHVFIGPDCSVVCQPGAILAGSWNIPMISYACSVDDLSRHVTYPTFARTVGTTYILATSFPFILQQYHWKTATIMASTQEIWQYQATNIKKLLENLNITIYEESFVPGYRGDRHRVQTKNILQSHRDKTTLFVLCAYGGDIREIMLNAKDLGLLNGDYAFIAVELNIDSHIGANTWMGADNRDNEALDAYNGMLNVHLRTPDSPRWKNFTADIRRRVAAPPYNKPLAADAKVDTYAGTLHDAIILYALALNDTLQEGGNITDGLTVTRKMFNRTFTGVTGEVVIDQNGDRDPDYVLQN…
RDD47549	TrispH2_000784	ANPR-like 4	Trichoplax sp. H2	MMKSILIQLALLISVLYLTKCNKSISGRNSIGKPELRMAALLTWNDNITLSKILGAVPVGVADIVKYQLLPQFKINMKYYNTYCLAKDGLVAIANIKATFNPHVFIGPDCSVVCQPGAILAGSWNIPMISYACSVDDLSRHVTYPTFARTVGTTYILATSFPFILQQYHWKTATIMASTQEIWQYQATNIKKLLENLNITIYEESFVPGYRGDRHRVQTKNILQSHRDKTTLFVLCAYGGDIREIMLNAKDLGLLNGDYAFIAVELNIDSHIGANTWMGADNRDNEALDAYNGMLNVHLRTPDSPRWKNFTADIRRRVAAPPYNKPLAADAKVDTYAGTLHDAIILYALALNDTLQEGGNITDGLTVTRKMFNRTFTGVTGEVVIDQNGDRDPDYVLQN…
pending	PH4_003411-RA	ANPR-like 4	Hoilungia sp. H4	MLTMMKLSLCLPFFILLQMVISRHDISRRNSQQKPELRMAALLTWNDQLTLSKIVGAIPVGVADIEKAQILPQFRINMKYYNTFCLAKDGLVAIANIKATFNPHVFIGPDCSVVCQPGAILAGSWNIPMISYACSADDLSRQNIYPTFARTVGTTYILATAFPFIFQQYGWKSAVIMASTQEIWQYQATNIKKLLEEKNITIYEQSFVPGYHGDGRRIQTKNILLSHSDKATIFVLCAYGGDIREIMLNAKDLGLLNGKYAFIAVELNIDSHIGSQTWMGNDTRDQEALEAYNGMLNVHLKTPDSPTWKNFTTEIRRRVAAPPYNKPLPANEKVDTYAGTLHDAIILYALALNATLQEGGNITDGITVANKMMNRTFSGVTGEVVIDKNGDRDPDYVLQ…
	braker1_g04948	ANPR-like 4	Hoilungia hongkongensis H13	MKLSLCLPFFILLQMVISRHDISRRNSQQKPELRMAALLTWNDQLTLSKIVGAIPVGVADIEKAQILPQFRINMKYYNTFCLAKDGLVAIANIKATFNPHVFIGPDCSVVCQPGAILAGSWNIPMISYACSADDLSRQNIYPTFARTVGTTYILATAFPFIFQQYGWKSAVIMASTQEIWQYQATNIKKLLEEKNITIYEQSFVPGYHGDGRRIQTKNILLSHSDKATIFVLCAYGGDIREIMLNAKDLGLLNGKYAFIAVELNIDSHIGSQTWMGNDTRDQEALEAYNGMLNVHLKTPDSPTWKNFTTEIRRRVAAPPYNKPLPANEKVDTYAGTLHDAIILYALALNATLQEGGNITDGLTVANKMMNRTFSGVTGEVVIDKNGDRDPDYVLQNLVN…
EDV28199	TriadITZ_002243-RA	ANPR-like 5	Trichoplax adhaerens	MFVDSNRSPITSIMKFFLLAISLMSFAIVENAGATTTDTNLTLGVLVPFNDLDPSIVRAAVNLALEDINANASLLPNYNLLAEISDTRCTVDSGLGAALKLQRNNVSAFIGPQCDSVCEVVGYMSREWNIPTISHACESIILSNKYFYPTFSRTVGPVSQASGLYGSTMYYYGWKRAAILSSSDRSWQLTANSIIQVFYRYGVRAVSNRGFEPISSYYYHRQTLYNIVADLRRQTRIIVICASPPDVREILIIAKQLRMLNGQYVFLTSKVRAEDRYTNSSSYASVSFSNTSQISSINEIDYYASTIYDAIYLYACAVTSALQANETNIRNGTMLQKYIGNRQFQGASGEVRINKHGDRQAIWTILNFRDNQFYPIVDYLPWLSNISLSFKIRDLTVIW…
RDD45349	TrispH2_002264	ANPR-like 5	Trichoplax sp. H2	MFVDSNRSPITSIMKFFLLAISLMSFAIVENAGATTTDKNLTLGVLVPFNDLDPSIVRAAVNLALEDINANASLLPSYNLLAEISDTRCTVDSGLGAALKLQRNNVSAFIGPQCDSVCEVVGYMSREWNIPTISHACESIILSNKYFYPTFSRTVGPVSQASGLYGSTMYYYGWKRAAILSSSDRSWQLTANSIIQVFYRYGVRAVSNRGFEPISSYYYHRQTLYNIVADLRRQTRIIVICASPPDVREILIIAKQLRMLNGQYVFLTSKVRAEDRYTNSSSYASISFSNTSQISSINEVFQGLLTLRIYDPPDTNTSSPFSIFSDRIRSRLNLSNDAKIDYYASTIYDAIYLYACAVTSALQANETNIRNGTMLQKYIGNRQFQGASGEVRINKHGDR…
pending	PH4_002654-RA	ANPR-like 5	Hoilungia sp. H4	MKGNTGRCTPMKFSIAAVIFMLLTVVLSDGLQKKAKANLKLGVLVPFNSLDSSVVDTAVNLALEDINADETLLSNYNITAEILDTRCTVNLGVAAALQLYRKNVSAFIGPQCDSVCEVLGYLSREWNLPMISYACESIILSNKLFYSTFSRTVGPVSQASVLYGGTLNYFKWKRAAILSSSDRSWQLTANSIIRVFYQFKLQVVSNRVFEPISSYYYFRRTLYDIIADIRKQTRVIIICASPPDVREILIIAKELRMLNGEFVFLTSKVRAADRFTNSSNYASLSFHNVSTSESIDEVFQGLMTLRIYVPPQKKANSSFSAFADRIRNRLNLSPNFRIDYYAATIYDAIYLYAYSAASALRNNQSAINNGTMLQNYIRNRHFQGASGEVRINKDGDRLA…
	braker1_g01654	ANPR-like 5	Hoilungia hongkongensis H13	MKGNTGRCTPMKFSIAAVIFMLLTVVLSDGLQKKAKANLKLGVLVPFNSLDSSVVDTAVNLALEDINADETLLSNYNVTAEILDTRCTVNLGVAAALQLYRKNVSAFIGPQCDSVCEVLGYLSREWNLPMISYACESIILSNKLFYSTFSRTVGPVSQASVLYGGTLNYFKWKRAAILSSSDRSWQLTANSIIRVFYQFKLQVISNRVFEPISSYYYFRRTLYDIIADIRKQTRVIIICASPPDVREILIIAKELRMLNGEFVFLTSKVRAADRFTNSSNYASLSFHNVSTSESIDEVFQGLMTLRIYDPPQKKSNSSFSAFADRIRSRLNLSPNFRIDYYAATIYDAIYLYAYSAASALRNNQSAINNGTMLQNYIRNRHFQGASGEVRINKDGDRLA…
EDV21712	TriadITZ_007393-RA	NIT domain GCY 1	Trichoplax adhaerens	MVYEIEEDSRSAISQEITRSSKKFFRDDFLTRRGRREYLMKMLLLVTVPIMGVIAESMIRLVNSISEETASYKTKEQMNLTESSAQLIHSLQNERGQRILGIGNITTLESILKAYNSTDSWIDKLQIWPLPNTIIVPNFLLTRSQLLTHIQNHRKTSNKIITTSSAIRKFILDEIYFYESIIKPLIEYLLKLAPASRNSNVWKLYVGFKMLASSKEEASIVRELGVLHYYLGYFTETDLKQYIKADSLNSAFLKTSKIFASQINDYLNSALESYPSLLITLNKMKAEIVSNKTIHNRNPLMWWFQLNTAYINIENTVHKRLSTSIQGYLEKDIRLENTDVIIAICLLFLIFCICPLLFKLMINLVRSIERFAEDVVQKTDLLKFERERANSLLYRMLPR…
RDD47314	TrispH2_000293	NIT domain GCY 1	Trichoplax sp. H2	MVYEIEEDSRSGISQEITRSSKKFFRDDFLTRRGRREYLMKMLLLVTVPIMGVIAESMIRLVNSISEETASYKTKEQMNLTESSAQLIHSLQNERGQRILGIGNITTLESILKAYNSTDSWIDKLQIWPLPNTIIVPNFLLTRSQLLTHIQNHRKTSNKIITTSSAIRKFILDEIYFYESIIKPLIEYLLKLAPASRNSNVWKLYVGFKMLASSKEEASIVRELGVLHYYLGYFTETDLKQYIKADSLNSAFLKTSKIFASQINDYLNSALESYPSLLITLNKMKAEIVSNKTIHNRNPLMWWFQLNTAYINIENTVHKRLSTSIQGYLEKDIRLENTDVIIAICLLFLIFCICPLLFKLMINLVRSIERFAEDVVQKTDLLKFERERANSLLYRMLPR…
pending	PH4_010320-RA	NIT domain GCY 1	Hoilungia sp. H4	MAIENEEDSRSATGISEITGRSKRFFREDFLSQRGRREYLMKLLILISIPILGVIIESVIRLANAITEEIASLNTRGQMNVSISLAQLIHSLQNERGQRILAVENITSITTVSKAYNSTDSWIAKMNIWPLPNKELLPQFLHSEINLQNHLQIHRNRSNISIIAASAVHKFILEEIFFYESVIKPLIGYLLRLAPVSKNPNVWKLFVGYKMLATSKEEAAIVRELGIIYHHLGYIKENDLRSFIKADSLNSAFLQTAQLYASQITGYLNNELESYPSLLLTLNKMKLEITTNQTAHNRNSLMWWFQLNTAYINIESAVQKKLATQIEIHLSDDIRIENTDVIVAVCILFIVICASPLLIKFVLNLVQSIKRFAEDVIQKTDQLRFERERANSLLYRMLP…
	braker1_g05999	NIT domain GCY 1	Hoilungia hongkongensis H13	MAIENEEDSRSATGISEITGRSKRFFREDFLSQRGRREYLMKLLILISIPILGVIIESVIRLANAITEEIASLNTRGQMNVSISLAQLIHSLQNERGQRILAVENITSITTVSKAYNSTDSWIAKMNIWPLPNKELLPQFLHSEINLQNHLQIHRNRSNISIIAASAVHKFILEEIFFYESVIKPLIGYLLRLAPVSKNPNVWKLFVGYKMLATSKEEATIVRELGIIYHHLGYIKENDLRSFIKANSLNSAFLQTAQLYASQITGYLNNELESYPSLLLTLNKMKLEITTNQTAHNRNSLMWWFQLNTAYINIESAVQKKLATQIEIHLSDDIRIENTDVIVAVCILFIVICASPLLIKFVLNLVQSIKRFAEDVIQKTDQLRFERERANSLLYRMLP…
EDV22186	TriadITZ_007946-RA	NIT domain GCY 10	Trichoplax adhaerens	MVNSGDGRLRLNTQMRLKSHIASSLYKDFHGDEDDDNSSDSQETEGIRRLGNYIDRRSLRALQKRIQSIKMTVLILIPCIGLAAITVSSLVNNTFQQNQANQVKKEISSSIQLGDLIHRLQIERGQTVLYVSSNYDRNMFKSLIQERLETNRAIDKIQPWPTVELHSLNEKASYLANRSAIYEYLNYHRDKVVDIANTTAMNELIFYSNINSHLLGWISTGIRNVQTDSLWNVLVAYQMLLKGKEETGFERAVGSIYFLRTNLSYREALLYYAKLQLGNMSLTSAVQYSNYIALHFNETVSNASINQRLQSLRSIITENIPHKPSIEQANDWFAYMSAYINQLKIIQDRTALYIQSQSTKISEVAAQNFILSLILLMSVLFICPVLIFLTVKLTKSIQT…
RDD46472	TrispH2_001949	NIT domain GCY 10	Trichoplax sp. H2	MVNSGDGRLRLNTQMRLKSHIASSLYKDFHGDEDDDNSSDSQETEGIRRLGNYIDRRSLRALQKRIQSIKMTVLILIPCIGLAAITVSSLVNNTFQQNQANQVKKEISSSIQLGDLIHRLQIERGQTVLYVSSNYDRNMFKSLIQERLETNRAIDKIQPWPTVELHSLNEKASYLANRSAIYEYLNYHRDKVVDIANTTAMNELIFYSNINSHLLGWISTGIRNVQTDSLWNVLVAYQMLLKGKEETGFERAVGSIYFLRTNLSYREALLYYAKLQLGNMSLTSAVQYSNYIALHFNETVSNASINQRLQSLRSIITENIPHKPSIEQANDWFAYMSAYINQLKIIQDRTALYIQSQSTKISEVAAQNFILSLILLMSVLFICPVLIFLTVKLTKSIQT…
pending	PH4_011388-RA	NIT domain GCY 10	Hoilungia sp. H4	MITSSERQLHLNSQLRLKSRNSLALYKDFQVGSEDDNSSENQRRDHFRRINSRSQHIRDFNKRMQPVKMTILILIPCIGLTAMTVSSLITNAVAQKQANQVKLEIASSIQLGDLIHRLQIERGQTVLYVSTNYDNFIFKSLFENRTLTNQVIDAIQPWPKLAPNLSASAYYLANRTAIRRYLDYHRDKVVDIHNTTALDELLFYSKLNNQLLNWISGGIQTVQTDHLWNTLAAYQMLLKGTEETGLERAIGSVYYSQIQLSYPEILLYYSKLQLGNLSLASAIQYSSYIADGFKNMAFNSSMMKKLQNLRNVIAENVPHTPSITKANYWFAHISIYIDQLKIIQDNTAHYIQSQSSSTNETASKNFILSLILLITVIIICPILIYLTVKLTQSIQAYAV…
	braker1_g00822	NIT domain GCY 10	Hoilungia hongkongensis H13	MVTSSERQLHLNSQLRLKSRNSLALYKDFQVGSDDDNSSENQRRDHLRCINSRSQPIRNFNKRMQPVKMTILILIPCIGLTAMTVSSLITNVVAQKQANQVKLEIASSIQLGDLIHRLQIERGQTVLYVSTNYDNFIFKSLFENRTLTNQVIDAIQPWPKLAPNLSASAYYLANRTAIRRYLDYHRDKVVDIHNTTALDELLFYSKLNNQLLNWISGGIRTVQTDHLWNTLAAYQMLLKGTEETGLERAIGSVYYSQIQLSYPEILLYYSKLQLGNLSLASAIQYSSYIADGFKNMAFNSSMMKKLQNLRNVIAENVPHTPSITKANYWFAHISIYIDQLKIIQDNTAHYIQSQSSSTNETASKNFILSLILLITVIIICPILIYLTVKLTHSIQAYAV…
EDV22185	TriadITZ_007945-RA	NIT domain GCY 11	Trichoplax adhaerens	MDLETDQLPTRHFTLSNPANKYSDIFGNSEGEESLNDLSLAITKVNSRRQCMNDDPTKLFGRRIQSLKMVTLILIPCIALAAVTISALVKDISRYNQANQVKENAAIGIRLAKLIQTLQVERGKTVIFVSSKFNNFAFKSVIKKRIETDDAINDIKPWPSSNTSVGYLKNGTILLNYLTHHRDSIVDTANTTVFQELTFYSDIVANLLSVITDGLRYTKSETLWNHLVAYQMLLSGAEETGVERALGAVFFSQTHLTHIELLQYYSKLKLGQTHIISAKQYSDFVKGKYDEDPAIPGILAMLTILRRKVSANVNHSPSVMSANVWFENMTNYIYRLSILQEKTTQFILNESSKISQAATNNFIISLALLISVVIVCPLLLYLTTTLTSSIQLYASNLAD…
RDD46473	TrispH2_001948	NIT domain GCY 11	Trichoplax sp. H2	MDLETDQLPTRHFTLSNPANKYSDIFGNSEGEESLNDLSLAITKVNSRRQCMNDDPTKLFGRRIQSLKMVTLILIPCIALAAVTISALVKDISRYNQANQVKENAAIGIRLAKLIQTLQVERGKTVIFVSSKFNNFAFKSVIKKRIETDDAINDIKPWPSSNTSVGYLKNGTILLNYLTHHRDSIVDTANTTVFQELTFYSDIVANLLSVITDGLRYTKSETLWNHLVAYQMLLSGAEETGVERALGAVFFSQTHLTHIELLQYYSKLKLGQTHIISAKQYSDFVKRKYDEDPAIPGILAMLTILRRKVSANVNHSPSVMSANVWFENMTNYIYRLSILQEKTTQFILNESSKISQAATNNFIISLALLISVVIVCPLLLYLTTTLTSSIQLYASNLAD…
pending	PH4_011247-RA	NIT domain GCY 11	Hoilungia sp. H4	MFRKRKMDNQQQAHHFKLPDNGNGNAYSDFFSSYDTDENFYEAPMTLAKVNTHRQCMNDDPTRSFGRRIQSLKMITLILIPCIALAAVTISSLVKDALKFNQANQVKETVDVGIKFAKLIQTLQIERGQTVIYVSSGYKNVAFKSVHNKRIATNEAIEEIQPWPKADIPVYYLSNVTVFLNYLNNHRDNIVDIENTTVANELTFYSDIIAYILTSITTRLHKARTEELWNDLVGYQMLISGTEETAIERALGAVYFSQSQLSQSQLLEYYSKLQLGKMNIKAAKQYSDFVKKEYEKDIVILAIFKLLTKLRNEISVNAPHIPSVIRANLWFDNMTVYIGQLSIMQKQTIAHIANNSNIIRQEATNNFIISIALLVSVGIICPLLLYLTTTLTRNIQLYA…
	braker1_g00823	NIT domain GCY 11	Hoilungia hongkongensis H13	MDNQQQAHHFKLPDNGNGNAYSDFFSGYDTDENFYEAPMTLAKVNTHRQCMNDDPTRSFGRRIQSLKMITLILIPCIALAAVTISSLVKDALKFNQANQVQETVDVGIKFAKIIQTLQIERGQTVIYVSSGYKNVAFKSVHNKRIATNEAIEEIQPWPKADIPVYYLSNATVFLNYLNNHRDNIVDIENTTVANELTFYSDIIAYILTSITTRLHKARTEELWNDLVGYQMLISGTEETAIERALGAVYFSQSQLSQSQLLEYYSKLQLGKMNIKAAKQYSDFVKKEYEKDIVILAIFKLLTKLRNEISVNAPHIPSVIRANLWFDNMTVYIGQLSIMQKQTIAHITNNSNIIRQEATNNFIISIALLVSVGIICPLLLYLTTTLTRNIQLYAINLADK…
EDV19209	TriadITZ_010843-RA	NIT domain GCY 12	Trichoplax adhaerens	MQVVEMLNYLYVQFDSRLENYQVYKVETIGDAYMVVSGLPKRLDENRHADEIANMALDLLELVGNLKIPHNPTYGLKLRAGIHSGACVAGVIGMKMPRYCLFGDTVNTASRMESNGEASRIHCSQASYDLLSKTRQYELTLRGEINIKGLGAMKTYWLLGRMITLNVFIYDFNAMPEFLQDNI
RDD35992	TrispH2_011922	NIT domain GCY 12	Trichoplax sp. H2	MPNKAKSCADEAEDSVTDVAWLPNGITKSRQRRCHGSNCVQISSRHAELIKMTILILIPCIALASVTTVALIKDSALYGRAFQTKQEIIIGENFAKLIHLLQLERGQTVILVSSNYSKLTYESVKARRKLTDEAIDLIMTWLPITGNSNTAKPVYNGTTLRNYLISHRTNVVDQFNTTVLNELEFYSDIVYLLLNRVTVGLFKAKYDNLWNHLVGYCQLIAGKEESGIERALGGAYFSQFQLSHNEIIQYYAKLQLGLMNINSARQYSYYINNLYEQYVLNTSIFNEVQNLRQIVISNQRHNPSVIKANIWFSNLTLFINTLEKIRIEAAALIQMESDKVINMATVDFALSVGLLTSAIIICPLLLYITTKLTRNIYLYAQDLADKTEKLMRERKKTNT…
pending	PH4_012087-RA	NIT domain GCY 12	Hoilungia sp. H4	MDNRGKVSLQRPSLSSEVKSIFNNEDLEDNVSDVASIEYSTLKTRRNRCINIINNGFLRKNLQSLKTVILILIPCIALVSVTASSLVKDSARYNDSVNIKQEITLGAKIAQIIHQLQIERGQTVLLVSSNFTRSVYKNVLSKRKLTDEAIAAVVTWPPIIGSSNTIYYMHNSSTLHHYITNHRNQVVDTTNTTIMDELQFYSDIVSRLLDRLTNGLFRAKNDQLWNHLVAYRLLLGGAEESGVERALGSVYFSKSHLDRIELIRYYAKFQLGQMNINSACQYSSYINNLHQALILNSSVYAQVQNYRQIISANAIHQSSIVDANRWFDNMTLYINLLSVIRNKTAQFIQNRSDLIISAASSNFTISLTLLVSVIIICPLLLYITSRLTSNIQHYATNLA…
	braker1_g07026	NIT domain GCY 12	Hoilungia hongkongensis H13	MNNRGKVSLQRPSLSSEVKSIFNNEDLEDNVSDVASIEYSTLKTRRNRCINIINNGFLRKNLQSLKTVILILIPCIALVSVTASSLVKDSARYNDSVNIKQEITLGAKIAQIIHQLQIERGQTVLLVSSNFTRSVYKNVLSKRKLTDEAIAAVVTWPPIIGSSNTIYYMHNSSTLHHYITNHRNQVVDTTNTTIMDELQFYSDIVSRLLDRLTNGLFRAKNDQLWNHLVAYRLLLGGAEESGVERALGSVYFSKSHLDKTELIRYYAKFQLGQMNINSACQYSSYINNLHQALILNSSVYAQVQKYRQIISANAIHQSSIVDANRWFDNMTLYINLLSVIRNKTAQFIQSRSDLIISAASSNFTISLTLLVSVIIICPLLLYITSRLTSNIQHYATNLA…
EDV22480	TriadITZ_007299-RA	NIT domain GCY 2	Trichoplax adhaerens	MTNHLTSKDLKFEGTNSLATMSTTTLDEIPFKYTTKSISFFRDDTTTTRGRHYQLMKIMILILLPCIGLFVESCITFVNAIQNSQAYEEIQEVISLSSAYTTLVHQLQLERSQSVYYVASNYSYINLRSLIASQRTTNKTLRLKLSEYPQTINLTFGNQVRLLQHLQKHRDTVIRLKNSDPNQELLFYSNIINTLLTWVNYNFKKSSHFNIWQHSVAYHSLLLGKEQVAYFTSFASLYYVQFSFNTRGRDQLIQLRSSAEAHFRNAFYYSSKASKFFSQNISTSYQQSYMDYNLTVIYKNQLRILSIQGGYTWLSITNTYLQLLETMNSLVVDQINSIAIRLDRDSHVDIILSSTLLVVVFIACPILIGIMYKLLRNIQLLAIHLSKQTQQLQDERARA…
RDD40017	TrispH2_006846	NIT domain GCY 2	Trichoplax sp. H2	MTNHLTSKDLKFEGTNSLATMSTTTLDEIPFKYTTKSISFFRDDTTTTRGRHYQLMKIMILILLPCIGLFVESCITFVNAIQNSQAYEEIQEVISLSSAYTTLVHQLQLERSQSVYYVASNYSYINLRSLIASQRTTNKTLRLKLSEYPQTINLTFGNQVRLLQHLQKHRDTVIRLKNSDPNQELLFYSNIINTLLTWVNYNFKKSSHFNIWQHSVAYHSLLLGKEQVAYFTSFASLYYVQFPFNTRGRDQLIQLRSSAEAHFRNAFYYSSKASKFFSQNISTSYQQSYMDYNLTVIYKNQLRILSIQGGYTWLSITNTYLQLLETMNSLVVDQINSIAIRLDRDSHVDIILSSTLLVVVFIACPILIGIMYKLLRNIQLLAIHLSKQTQQLQDERARA…
pending	PH4_009624-RA	NIT domain GCY 2	Hoilungia sp. H4	MNQLTFKEIKFEGANSLATLSTTTLDEIPINHPSKSVSFFRDDATTTRGRLCQSMKIMILILLPCLGLFVESCITFINSMQSSQAYEEILDTLSLSSTYTTLVHQLQLERSHSVYYVASNYSRTVLQSLIASQQTTNKTIIHNLQNYPQFINSTFGDQVMLLQYLHQHRIEVVRFKNSNPDQELQFYSDIINPFLTWINQNLKNSSRFHIWQHSVAYHSLLLAKEQTSYFITFASLYYVQPVFDTYQRDQLVKLHGSADAYFKNAFYYSSEASTFFIQNVSTSIQQRFMNNNLAIIYKNQVHTVSIQEGGTWLSITTVYLELLQTMNVLVVDHIHSIAKRLDHESHIDIILSSILLVVVFIACPILIGIMYKTLRNIQLLAIHLSRQTQQLQDERARAN…
	braker1_g02609	NIT domain GCY 2	Hoilungia hongkongensis H13	MNQLTFKEIKFEGANSLATLSTTTLDEIPINHPSKSVSFFRDDATTTRGRLCQSMKIMILILLPCLGLFVESCITFINSMHSSQAYEEIQDTLSLSSTYTTLVHQLQLERSHSVYYVASNYSRTVLQSLIASQQTTNKTIIHNLQNYPQFINSTFGDQVMLLQYLHQHRIEVVRFKNSNPDQELQFYSDIINPFLTWINQNLKNSSRFHIWQHSVAYHSLLLAKEQTSYFITFASLYYVQPVFDTYQRDQLVKLHGSADAYFKNAFYYSSEASTFFIQNVSTSIQQRFMNNNLAIIYKNQVHTVSIQEGGTWLSITTVYLELLQTMNVLVVDHIHSIAKRLDHESHIDIILSSILLVVVFIACPILIGIMYKTLRNIQLLAIHLSRQTQQLQDERARAN…
pending	PH4_005771-RA	NIT domain GCY 3	Hoilungia sp. H4	MLRKNFRCFAVAPLDDTDCQITQQNQYLPCKYLTCGHWLTLKDDPTTHCGRRNQLIKLIVFILIPCIGLFVQSAFTVVGSIQSIDDANNIEKIVNFSVDCSHLVHVLQIERGMSALYVSSNYSDQVFQQLIQIHATTDTNYSSLACFFDNNTEMFDHVVEVRNYLAFNRQKITNRSQSANEVVTFYTDTIAVIIKNIWQKIQQFKHDELWKSLVSFQLLMAAQEETGAERAIGSTYFAQTSLNPQSHARYIQKNTRGQTLLYTCFKYSTIAYNYYIINISQSTFAKTISKQRNQIIDNIPHQPSVVAGTYWFNNMTRYITSLYGINNRITNNIMARLEESKARANGNLTLVILLLGVICFVCPSLLFLLYRLMSNMQNLAKDLSQRTNQLNQERQRADN…
	braker1_g02610	NIT domain GCY 3	Hoilungia hongkongensis H13	MLRKNFRCFAVAPLDDTDCQITQQNQYLPCKYLTCGHWLTLKDDPTTHCGRRNQLIKLIVFILIPCIGLFVQSAFTVVGSIQSIDDANNIEKIVNFSVDCSHLVHVLQIERGMSALYVSSNYSDQVFQQLIQIHATTDTNYSSLACFFDNNTETFDHVVEVRNYLAFNRQKITNRSQSVNEVVTFYTDTIAVIIKNIWQKIQQFKHDELWKSLVSFQLLMAAQEETGAERAIGSTYFAQISLNSQSHARYIQKNTRGQTLLYTCFKYSTIAYNYYIINISQSTFAKTVSKQRNQIIDNIPHQPSVVAGTYWFNNMTRYITSLYGINNRITNNIMARLEESKARANGNLTLVILLLGVICFVCPSLLFLLYRLMSNMQNLAKDLSQRTNQLNQERQRADN…
EDV22187	TriadITZ_007947-RA	NIT domain GCY 4	Trichoplax adhaerens	MKGIVKLPPDSSLPRKLWNSSLCCGDNPVTTRGRRLQILKMLLLVCIPCIVLMVQASFSFSTELNKRYATEAIRKNINCSLTYASLVDRLQYEIGLTTFTIGSNHTSGSSQQLEMARQLTDMEIDTVAWPKNTSVSGYTTHSEFAQQLRQRRQQVDNGTANIKEQMEFYARSDQIFLDWLSKTVQSANDSNLWKILVGYQMLSYGKEEKSLERTIGILYYLQGYLNTDEHLFFIEKSSKGKTYLNISKQYSPIIRTRFNITDGINEVSRQSTDLQTQQQSVLFNERLIVHDDAKASLWFFNMSAYMNDLYMIQTQVGHQIINDAIMINRVADVDLALSAFLLVVVLFTCPILVYLISRLTTNMQLFAKQLADKTGELEYERKRTDDLLHQMLPPPVVKR…
RDD46552	TrispH2_001950	NIT domain GCY 4	Trichoplax sp. H2	MKGIVKLPPDSSLPRKLWNSSLCCGDNPVTTRGRRLQILKMLLLVCIPCIVLMVQASFSFSTELNKRYATEAIRKNINCSLTYASLVDRLQYEIGLTTFTIGSNHTSGSSQQLEMARQLTDMEIDTVAWPKNTSVSGYTTHSEFAQQLRQRRQQVDNGTANIKEQMEFYARSDQIFLDWLSKTVQSANDSNLWKILVGYQMLSYGKEEKSLERTIGILYYLQGYLNTDEHLFFIEKSSKGKTYLNISKQYSPIIRTRFNITDGINEVSRQSTDLQTQQQSVLFNERLIVHDDAKASLWFFNMSAYMNDLYMIQTQVGHQIINDAIMINRVADVDLALSAFLLVVVLFTCPILVYLISRLTTNMQLFAKQLADKTGELEYERKRTDDLLHQMLPPPVVKR…
pending	PH4_003247-RA	NIT domain GCY 4	Hoilungia sp. H4	MKGVIKFPSDASLPKKLWNSSLCCGDNPVTTRGRRLQILKMLLLVCIPCIVLIVQASFSFSTELTRKYSTQTIRKNINFSLTYASLVDRLQYEVGLTIYYIGSNYSDPIYQQLRMARLSTDIEVNEIAWPKNVTINGYTSHSEFLIQLKLKRQRVDNQSSSMNDQIEFYSKSNEIFLTWLSTTVQNANNSNLWKILVGYQMLSYGKEEKSLERASGILYYFRGYLNASEHLYFIEKTSKGRTYLNISKQYSQTIRQRFNTTDEINDLQTQQQLILFNEKITIIDDSKASLWFFNMSNYINALYIIQAQVGHQIINDATIINQAADVDLALSAFLLVVVLFTCPILVYLISRLTTNMQLFAKQLADKTGELEYERKRTDDLLHQMLPPPVVKRLKQGKPV…
	braker1_g00821	NIT domain GCY 4	Hoilungia hongkongensis H13	MKGVIKFPSDASLPKKLWNSSLCCGDNPVTTRGRRLQILKMLLLVCIPCIVLIVQASFSFSTELTRKYSTQTIRKNINFSLTYASLVDRLQYEVGLTIYYIGSNYSDPIYQQLRMARLSTDIEVNEIAWPKNVTINGYTSHSEFLTQLKQKRQRVDNQSSSMNDQIEFYSKSNEIFLTWLSTTVQNANNSNLWKILVGYQMLSYGKEEKSLERASGILYYFRGYLNASEHLYFIEKTSKGRTYLNISKQYSQTIRQRFNTTDEINDLQTQQQLILFNEKITIIDDSKASLWFFNMSNYINALYIIQAQVGHQIINDATIINQAADVDLALSAFLLVVVLFTCPILVYLISRLTTNMQLFAKQLADKTGELEYERKRTDDLLHQMLPPPVVKRLKQGKPV…
EDV27243	TriadITZ_003616-RA	NIT domain GCY 5	Trichoplax adhaerens	MRIHFLDRIFNRGSSSTVHILNPSQFTDCIQNKIVMEDDQHLDDFYREKKSRYQSRVDFCLIISILIVLCCTMMIFSLISYLKLSNAINKEAVISNRIQITLECLHMNQLLLQERDVSSRYVYGNYSKEFYQSNVLPSRQITDQYFTDQYLNKLHNQSVLMVDKFKIKQMVRQFRLLIDSGNRNLTKIFRFYTSIITQNHEVAIQYIQQVDVIHFWHDIASFVFLLKSMEALETEQITGGVYYQYGYFPKRKHHFAFIRQASEKQLYIMQASKHSSLYSFFYEQEFVNASIEGEIEDLEERMGRNMSTQTNIQNRFHWLNVTTSYNKKLYAVAENLGKAITASNSLSHILRYHQLPLSIAAMVVVLVTALFLGIAVGRILCSSYTTIKATVNQTEIIEM…
RDD42665	TrispH2_004854	NIT domain GCY 5	Trichoplax sp. H2	MRIHFLDRIFNRGSSSTVHILNPSQFTDCIQNKIVMEDDQHLDDFYREKKSRYQSRVDFCLIISILIVLCCTMMIFSLISYLKLSSAINKEAVISNRIQITLECLHMNQLLLQERDVSSRYVYGNYSKEFYQSNVLPSRQITDQYFTDQYLNKLHNQSVLMVDKFKIKQMVRQFRLLIDSGNRNLTKIFRFYTSIITQNHEVAIQYIQQVDVIHFWHDIASFVFLLKSMEALETEQITGGVYYQYGYFPKRKHHFAFIRQASEKQLYIMQASKHSSLYSFFYEQEFVNASIEGEIEDLEERMGRNMSTQTNIQNRFHWLNVTTSYNKKLYAVAENLGKAITASNSLSHILRYHQLPLSIAAMVVVLVTALFLGIAVGRILCSSYTTIKATVNQTEIIEM…
pending	PH4_010681-RA	NIT domain GCY 5	Hoilungia sp. H4	MRIPLLDRLLNRRSSSTVHIFRATQITDCIQNKMNNSMESGEGDQEDYYHEKKPRYQSRVDFCLIISILVVLCGTMMIFSLINYFKLSSIVGKENMISDRLQIVTECLKMNQQLLEERDVSSYYVNNNYSISFYQDKVIPVRHSTDRYLTYLYLNSLQNNSALIIDKYRVRQLLVQYRPLIDSANRSSSQIFQFYTNLITQNHKIAVNYIQQVDVVHFWHDVASFVFVLRGMESLEAEQITGSLYFENGQFPDKYHQLAFVSQASEKQLFAHQAMKHSVTCAYLYKQEFCNTTLIEDIEEIESFLGSNQPMLPDPKRHLYWLNLTTTYNQKLYIIAQKLGQSIITSNSLSEILHYHQLPLSVATMIIVLTAALFLGLAVGRFLCSSYATIKATVSQTEI…
	braker1_g06324	NIT domain GCY 5	Hoilungia hongkongensis H13	MYGLINHIIKVLLKTKFGNEFWEKIRNKMDHLPTEFDIQKLYDDKMTYDIIKKTARDTGLTVDEIFELIGPCWLDWIETSPYATLIHVIGPNLYCLLNNLNTLYDHLGASFTHMMPPEFKCQETQDPQVYRLHYYSNRKHLKGMAIGIIRDIARSLYNLKIDISVLYDGIAENRLAYKNHIILEIHELGPYNTSRPMKATISSAELKLLTSNDSLICHVGEDKQKGCYISDSIFNSIFPFHIIFDHELKIRRTGNSISKKLPQIYPYNNTYRPRLNELFQCLKPPLMLTLNNILDNINSDFIMEAIDQESLGHYQTFQLKGQMIRLMDDNSYILYMSSLVVKKLHELKRQGFYISDFPLHDKSRDLLLLHQYHQVEKDLNSKVETLTAQLQQSTTLLQA…
EDV27242	TriadITZ_003615-RA	NIT domain GCY 6	Trichoplax adhaerens	MNFVTRAIPSRRRRSMLTRYDTVESYDLTESRDQLGFWHRLCGRGNLKDDSSQYKRSRRQSMIIILFTTLICVFFIVLSATNFRRSTKDIAQINSIRKAVDSLFDHVDKIQAILSELTATITYINSNYSSNIYDSNVLDKRNITDSKFENGHEEDEHHKDSLDDHDDDEDEIIHHRIEDHRNKTDNKLTNVLLEVEFYARTVGLLSEHKVRLIQTTSTLLDWQDLIAIHFLILAEDEATLSRAIGNLYYSRGYLYSSEVFIFIYHNSRHQLYLTSAGRLSSFINNYFQNHLNNTVVEIINQEITKIMFNRHHQPNVQSLSYWKNSTTQYLQMLTTLSYQLRENIHNDTDKLVRDIKVVNRQQILVLAAALIVGVLVIIMTTGMQRQIQRQVSYFGLRLS…
RDD42668	TrispH2_004853	NIT domain GCY 6	Trichoplax sp. H2	MNFVTRAIPSRRRRSMLTRYDTVKSYDSTESRDQLGFWHRLCGRGNLKDDSSQYKRSRRQSMIIILFTTLICVFFIVLSATNFRRSTKDIAQINSIRKAVDSLFDHVDKIQAILSELTATITYINSNYSSNIYDTNVLDKRNITDSKFENGHEEDEHHKDSLDDHDDDEDEIIHHRIEDHRNKTDNKLTNVLLEVEFYAQTVGLLSEHKVRLIQTTSTLLDWQDLIAIHFLILAEDEATLSRAIGNLYYSRGYLYSSEVFIFIYHNSRHQLYLTSAGRLSSFINNYFQNHLNNTVVEIINQEITKIMFNRHHQPNVQSLSYWKNSTTQYLQMLTTLSYQLRENIHKDTDKLVRDIKVVNRQQILVLAAALIVGVLVIIMTTGMQRQIQRQVSYFGLRLR…
pending	PH4_007613-RA	NIT domain GCY 6	Hoilungia sp. H4	MNLLTSAIPSRRKRSTLIRYDSVEYYDSAEPSHRLNFWQKYCGREVEFYAERVYQLSEHKVELIQSTSIFLDWQNLVASHFLILAEDEATFCKAIGNLYYLRGYLHPSELLLFVQHSSRHQLYLSAAERYSSFVRHYIQYQFNDTLRNIVGQEMTKIMLNKRHQSTTNLVSRWNVSITLYLQTLTTLSYQLRDKIYAENAQLVRKIKLVNNQQILILIAALIIGVLVIIMTSGMQRVIHRQVIHFIEQLRDIEYHRGRTDQLLHQLLPCTVAEQLKMGKVVIAESFDDVTVYISDIVGFTNICHSTTPVQVVYMLNAIYTLFDRIVDRYQVYKTETIGDAYMVASGVPKRLSDRKHTAEIATMAMEILTNMERIKIPHAPVNQLRMRIGIHTGPCVAGV…
	braker1_g08625	NIT domain GCY 6	Hoilungia hongkongensis H13	MNLLTSAIPSRRKRSTLIRYDSVEYYDSIEPSDRLNFWQKYCGRGTLTSDSSQYNRTKYQGITIILLTTLICIFFLVISAVNFRRSTKDIAQINSIRLDIDSLFDHVDKIQTILHELSATIMFINSNYSMDVYNSQVLIYRNFTDSKFEGKHDHDEHNDDNDSDHDDESIHHEIEEHRNLTDLALTSVVTEVKFYAERVYQLSEHKVELIQSTSTFLDWQNLVAIHFLILAEDEATFCKAIGNLYYLRGYLHPSELLLFVQHSSRHQLYLSAAERYSSFVRHYIQFQFNDTLKNIVGQEMTNIMLNKRHQSTTNLVSRWNVSITLYLQTLTTLSYQLRDKIYAENAQLVHKIKLVNNQQILVLIAALIIGVLVIIMTSGMQRVIHRQVIHFIEQLRDIE…
EDV27244	TriadITZ_003617-RA	NIT domain GCY 7	Trichoplax adhaerens	MAKINCTTASLISPSGSYKFKKTEKGKLIIMADMKKDEEKTSCLHDINCNCYPSDLVTRRGRKAMAIKMSVTLSLLLLAIIIQTGSLYLISVKEIANVDLLSDDIALCSSYAKIIEKLQHERWSTLQILFYHTQFVSSSGIPMQNDSIKTLLTNTTTITNNTLTIQLMQVRNQTDQQFQQSIQFTNKSLNGQFQRRKDELYRQLVIYRLQVDSNLSLQNTSDLLELATASHYHRLIQLIFDWLIESNYHSKEDLLWQELVANQWLIHALDKLELVRYYGQLMWYNYTLPPSYQIRFMQAYYEQQLYLKRAQALSSYIHRYCNLYLPYNCTIINQFHLTQLQLYNKYTTRVEYHGGQVIWFSYQASYQHYLASLQFHLNSYLATRLKRVKLLAQVSQTTA…
RDD42666	TrispH2_004855	NIT domain GCY 7	Trichoplax sp. H2	MAKINCTTASLISPSGSYKFKKTEKGRLIIMADMKKDEEKTSCLHDINCNCYPSDLVTRRGRKAMAIKMSVTLSLLLLAIIIQTGSLYLISVKEIANVDLLSDDIALCSSYAKIIEKLQHERWSTLQILFYHTQFVSSSGIPMQNDSIKTLLTNTTTITNNTLTIQLMQVRNQTDQQFQQSIRFTNKSLNDQFQRRKDELYRQLVIYRLQVDSNLSLQNTSDLLELATASHYHRLIQLIFDWLIESNYHSKEDLLWQELVANQWLIHALDKLELVRYYGQLMWYNYTLPPSYQIHFMQAYYEQQLYLKRAQVLSSYIHRYCDLYLPYNCTIINQFHLTQLQLYNKYTTRVEYHGGQVIWFSYQASYQHYLASLQFHLNSYLATRLKRVKLLAQVSQTTA…
pending	PH4_007053-RA	NIT domain GCY 7	Hoilungia sp. H4	MAKIHLIRNTRVVSPLDQHKVKKKDKNKLKMINDRKKQDDTTSCFHHFNCNYYPSDLVTHQGRKVMAIKLSITLSLLLLAIIIQAGSLYFISVQQIDKVDFISDDIIISSGYANLIQVLQRERWSTLLAIHNLSQSIPSSTLILTSNVDDGNTTTAFEHQVIAIRNATNQQFEQRIVLINASLSNQFHQRRHQLYQQLLVYRHQLDSNLTNYSNVLQLTVSSHYHHLIQLIFNWITELHHSSIEDLLWQEIVAYHWLIHSLEKLEWMRYYGQLMQYNYSLPSSYLASWMKAYYQQQLYIQRALAISSQVKRHYQLYSNATIMMQLNVLQSQLYSQHADSHTIHYQQLLSTWSSYLTQYQATIISAQFQHRDYLTSQLHRLKLLTQTSQTTIIAILILVL…
	braker1_g06323	NIT domain GCY 7	Hoilungia hongkongensis H13	MRIPLLDRLLNRRSSSTVHIFRATQITDCIQNKMNDSTESGQGDQEDYYHEKKPRYQSRVDFCLIISILVVLCGTMMIFSLIIYFKLSSIVGKENIISDRLQIVTECLKMNQQLLEERDVSSYYVNNNYSISFYQNKVIPVRHSTDRYLTYLYLNSLQNNSALIIDKYHVKKLLVQYRPLIDSANRSSSQIFQFYTNLITQNHKIAVNYIQQVDVVHFWHDVASFVFVLRSMESLEAEQITGSLYFENGQFPDKYHQLAFVSQASEKQLFAHQAMKHSVTCAYLYKQEFCNTTLIEDIEEIESFLGSNQPMLPDPKRHLYWLNLTTTYNQKLYIIAQKLGQSIITSNSLSEILRYHQLPLSVATMIIVLTAALFLGLAVGRFLCSSYATIKATVSQTEI…
EDV22184	TriadITZ_007944-RA	NIT domain GCY 8	Trichoplax adhaerens	MAISGRDRFKHTVSKSYTFSEYSDLTKSRNVEDMSNSASNTTLSYYKFGKRTLCLNDDLTKTTGSRNQILKFFLLLLIPCVALAAIATNNLISDKVRNDDGIQIKNELSLSVRLGNLIYSLQIERSQTVLLVSSNFSDQIFEPLLQQRRQTIRAIKHIQLWLTDHVPVYYLRNGTALEDYLSHHHSQVANRLNTTVLHELEFYSDIIAEIFAWTIDKLQKIKKNQLWNHLVAFRMLINGIEQAGMERSLGSVYYANKKLNHEEIMLYYSNLQLGISNIESAGRYSQLVRNRYDSYIQGVNGSVYMQVQHFRGIISSNALHKPSMADANYWFKNITIHINHLYLIQKELANYIVTQSNYISHCANVAFLISLALLVSTVIVCPLVLFRTIKLTRKYQLYA…
RDD46471	TrispH2_001947	NIT domain GCY 8	Trichoplax sp. H2	MAISGRDRFKHTVSKSYTFSEYSDLTKSRNVEDMSNSASNTTLSYYKFGKRTLCLNDDLTKTTGSRNQILKFFLLLLIPCVALAAIATNNLISDKVRNDDGIQIKNELLLSVRLGNLIYSLQIERSQTVLLVSSNFSDQIFEPLLQQRRQTIRAIKHIQLWLTDHVPVYYLRNGTALEGYLSHHHSQVANRLNTTVLHELEFYSDIIAEIFAWTIDKLQKIKKNQLWNHLVAFRMLINGIEQAGMERSLGSVYYANKKLNHEEIMLYYSNLQLGISNIESAGRYSQLVRNRYDSYIQGVNGSVYMQLQHFRGIISSNALHKPSMADANYWFKNITIHINHLYLIQKELANYIVTQSNYISHCANVAFLISLALLVSTVIVCPLVLFRTIKLTRKYQLYA…
pending	PH4_011769-RA	NIT domain GCY 8	Hoilungia sp. H4	HQIIKLFILLLIPSVALAALTTAEMISDIIKQDNAAKIQHDVLKSVQFGNLIHSLQIERDYTVLYVDSNFTRSTFKMVLQKRLFVTKILKEIHPWPVSQPPVSFLINSTIFQDYLTRHRDTVVDQYNTNTTALDELKFYSNVIDQILRWIIDRIYIGKNDKLWNHLVAYRLLLNGIERIGMERALGSMYFTNYALKDEEITLYYARLQIGRSNINSARQYSKLVDDLFHNYIYQMANSSYEQIQLYRNMIISNILHTASLSKANDWFDNITHYIDELYHIQQDLADFIVAQSNSISRNATSAFIISTTVLVSTIIICPIILYLTIKLTQQNQLFATQAATQTHMFLRERRKNDGLLIEMLPKSVVRQLKEGKYVNAEAFDNATLYFSDIADFTKICYQS…
	braker1_g00824	NIT domain GCY 8	Hoilungia hongkongensis H13	MAITGRDRSGQSIYKSTTFGEYSDIFKNNTRNSVSSSPSNTTISFKNFGKGTLCLNDDPTKANSRQHQIIKFFILLLIPSVALAALTTAEMISDKIKQDNAAKIQHDVLKSVQFGNLIHSLQIERDYTVLYVDSNFTRSTFKMVLQKRLFVTKILKEIHPWPVSQPPVSFLINSTIFQDYLTRHRDTVVDQYNTNTTALDELRFYSNAIDQILRWIIDRIYIGKNDKLWNHLVAYRLLLNGIERIGMERALGSMYFTNYALKDEEITLYYARLQIGRSNINSARQYSKLVDDLFHNYIYQMANSSYEQIQLYRNMIISNILHTASLSKANDWFDNITHYIDQLYHIQQDLADFIVAQSNSISRNATSAFIISTTVLVSTIIICPIILYLTIKLTQQNQL…
EDV19210	TriadITZ_010844-RA	NIT domain GCY 9	Trichoplax adhaerens	ERTHTNKKKKSKTYSQPRESNFAMQAENRCDRQERAVGASPSKYAEFFSVSPGESDSDNINYIPTTLGKNRCWLRDDPGHDSSRRIQMFKICILILIPCIGLAVSTIITLLADATEYRKTTELSNEIIASIKLGNLIHYLQIERGQTVLLVSSKYDKIVFVNVVKRRLETNNAIKEVDPWPINDSTSSYLSNSTSLRNYLDAHRDSVVDMANTTIDSELKFYSDVNREILNWISRRLRNARTEILWNNLVSYQLFLSGKEETGIERALGGVYFSQSQLSHLQILHYYSRLQRGQMSINSSRQYSTYLDNLYKVYVLNASVYDQLQMLRKDIIANTYHQPSVTYASYWFENITMYIDQLKTIQDLTAYYIQAASIRIGNAAYVNFVMSLILLIVVAIVCP…
RDD39001	TrispH2_008600	NIT domain GCY 9	Trichoplax sp. H2	MQAENRCDRQERAVGASPSKYAEFFSVSPGESDSDNINYIPTTLGKNRCWLRDDPGHDSSRRIQMFKICILILIPCIGLAVSTIITLLADATEYRKTTELSNEIIASIKLGNLIHYLQIERGQTVLLVSSKYDKIVFVNVVKRRLETNNAIKEVDPWPINDSTSSYLSNSTSLRNYLDAHRDSVVDMANTTIDSELKFYSDVNREILNWISRRLRNARTEILWNNLVSYQLFLSGKEETGIERALGGVYFSQSQLSHLQILHYYSRLQRGQMSINSSRQYSTYLDNLYKVYVLNASVYDQLQMLRKDIIANTYHQPSVTYASYWFENITMYIDQLKTIQDLTAYYIQAASIRIGNAAYVNFVMSLILLIVVAIVCPLLIYFISKLLNHIQSYAINLADK…
pending	PH4_007748-RA	NIT domain GCY 9	Hoilungia sp. H4	MPSRSYHGHQAGMSASSSKYAEFFSVGPGDSNSDNNTDAPSVTIIGKKRCWLNDDPSRDSGRRKQMLKICTLILIPCIGLAVSTIIALLADASAYNKTNLLRDEIAVSIQLGNLIHYLQIERGQTVLLVSSHYDKLVFVNVVKRRLETNTEIEKINPWPITGTDKEFLSNATVFRQYIENHRNMVVDTENTTITNELKFYSNINSDLLSWISKRLRDVRTELLWNHLVSYQLFISGKEETGIERAIGGIYFVQNQLSQFQILSYYSRLQRGEMSINSSRQYSQYVDTLYQRHAINNSYYIPLQYLRSTIIANKYHHPSVTDANYWFDNITQYINQLKTVQDETAYFIQAQSTNLGDAAYVNFVMSLLLLIVVSIVCPLLLYFISKLLRHIQSYAINLSD…
	braker1_g07027	NIT domain GCY 9	Hoilungia hongkongensis H13	MPSRSYHGHQAGMSASSSKYAEFFSVGPGDSNSDNNTDAPSVTIIGKKRCWLNDDPSRDSGRRKQMLKICTLILIPCIGLAVSTIIALLADASAYNKTNLLRDEIAVSIQLGNLIHYLQIERGQTVLLVSSHYDKLVFVNVVKRRLETNTEIEKINPWPITGTDNEFLSNATVFRQYIENHRNMVVDTENTTIINELQFYSNINSDLLSWISKRLRDVRTELLWNHLVSYQLFISGKEETGIERAIGGIYFVQNQLSQFQILSYYSRLQRGEMSINSSRQYSQYVDTLYQRHAINTSNYIPLQYLRSTIIANKYHHPSVTDANYWFDNITQYINQLKTIQDETAYFIQAQSTNLGDAAYVNFVMSLLLLIVVSIVCPLLLYFISKLLRHIQSYAINLSD…
EDV28471	TriadITZ_000156-RA	Soluble GCY-like 1	Trichoplax adhaerens	MSNAVIFMQCRNKIDCIPEKFIMKHPYDDNITVDVAEECSKLLGISVDQFLETYGQFFVVWCHRTNYVSMIKVIGSNLFNFLSNLNALHAHLSMTFNGMKPPEFQCMPSDDPKKFYLHYYSCRENLFGIVVGATREAARSLFNRRISIKIISKTVDNSRYANRHHIVFEICDLGYADIKLARTETIAMEPGAAMFVHMNGYSSESFDYQSQTEYVNSKVFCRIFPFHIIFDQDLIIKRVGVGLYRRLQDLNTADKPRLDQFFECLKPPVKLCKRSIKSYRNNDFILQCKDKSIKEGNLFQLKGEMVELEEHGSHYMFICSPVVEKLTDLQNRGLFISDIPLHDMTRELLLLNEQRLAEFQLSKQLEETTAQLQATSVALEMEKVKADNLLHSMLPPLVS…
RDD39258	TrispH2_008924	Soluble GCY-like 1	Trichoplax sp. H2	VEFLASATPSSNLSHAAFYLKRDMYGIINHVFQVLVEERFGKDTWQQLRNKIDCIPEKFIMKHPYDDNITVDVAEECSKLLGISVDQFLETYGQFFVVWCHRTNYVSMIKVIGSNLFNFLSNLNALHAHLSMTFNGMKPPEFQCMPSDDPKKFYLHYYSCRENLFGIVVGATREAARSLFNRRISIKIISKTVDNSRYANRHHIVFEICDLGYADIKLARTETIAMEPGAAMFVHMNGYSSESFDYQSQTEYVNSKVFCRIFPFHIIFDQDLIIKRVGVGLYRRLQDLNTADKPRLDQFFECLKPPVKLCKRSIKSYRNNDFILQCKDKSIKEGNLFQLKGEMVELEEHGSHYMFICSPVVEKLTDLQNRGLFISDIPLHDMTRELLLLNEQRLAEFQL…
pending	PH4_007029-RA	Soluble GCY-like 1	Hoilungia sp. H4	MYGIINHVFQALVEERFGKETWQHLRNTLECIPEKFMMKHPYDDNITLDIAEEASKLLGIPTDQLFETYGQFFVVWCHRTNYASMMRVIGSNLFNFLSNLNALHAHLSMAFSSMKPPEFQCMSSDDPKKFYLHSYSCRDSLCGIAIGATREAARSLFNRRISINVISKTIDNSRYANRHHVVFEICDLGYADVKLARAETIAIELGPDSPLQMNGYSSDSSDYQPQVNYVNAKTFCRIFPFHIIFDQELIIKRVGIGLYRRLPGLNVNDKPRLDAFFECLKPPVKLCKRSIKSYQNNDFILQCKGESDNSCGSFQLKGEMVQLGEANSNYMFICSPVVEKLTDLKNRGLFISDIPLHDMTRELLLLNEQRLAEFQLSKQLEETTAQLQATSVALEMEKV…
	braker1_g08562	Soluble GCY-like 1	Hoilungia hongkongensis H13	MYGIINHVFQALVEERFGKETWQHLRNTLECIPEKFMMKHPYDDNITLDIAEEASKLLGIPTDQLFETYGQFFVVWCHRTNYASMMRVIGSNLFNFLSNLNALHAHLSMVFSSMKPPEFQCMPSDDPKKFYLHYYSCRDSLCGIAIGATREAARSLFNRRISINIISKTIDNSRYANRHHVVFEICDLGYADVKLARAETIAIELGPDSPLQMNGYSSDSSDYQPQVNYVNAKTFCRIFPFHIIFDQELIIKRVGIGLYRRLPGLNVNDKPRLDAFFECLKPPVKLCKRSIKSYQNNDFILQCKGESDNSCGSFQLKGEMVQLGEANSNYMFICSPVVEKLTDLKNRGLFISDIPLHDMTRELLLLNEQRLAEFQLSKQLEETTAQLQATSVALEMEKV…
EDV25646	TriadITZ_004557-RA	Soluble GCY-like 2	Trichoplax adhaerens	MYGIINHIIQLLVEEKFGQEYWNDVKNRAGDIPETFIMKQNYDDKITYDLVRAIMDKTGMSIHQVFHAFGNFWVEWTERSNYIIMMRIIGPNLYAFLNNLNALHVHLSMTFSNMIPPEFYCERTDNPNIYRLHYHSNRKLLRGVASGIIERAAEVIFNLKLEIECIYDGIDEDRDTYRNYAILEIREIGLVEANKCIPSSISKENLSLSPQFLDRNDDSSEEFITGEIFCDTFPFHIIFDDEMTILRTGTSLSRKLRRLSSVIKPKVTDLFQCSTPPIRLNKSNIMTYINNNFTLQLRSDITDYYLNLKGQMIRLKHERFLFICSPVVDRLADLEKRGLYISDFPIHDHSRELMLLNEQRVAEFHVHKRLEETTAMLEKTSTALAKEKIKTDNLLHSML…
RDD44489	TrispH2_004318	Soluble GCY-like 2	Trichoplax sp. H2	MYGIINHIIQLLVEEKFGQEYWNDVKNRAGDIPETFIMKQNYDDKITYDLVRAIMDKTGMSIHQVFHAFGNFWTEWTERSNYIIMMRIIGPNLYAFLNNLNALHVHLSMTFSNMIPPEFYCERTDNPNIYRLHYHSNRKLLRGVASGIIERAAEVIFNLKLEIECIYDGIDEDRDTYRNYAILEIREIGLVEANKCIPSSISKEKLSLSPQFLDRNDDSSEEFITGEIFCDTFPFHIIFDDEMTILRTGTSLSRKLRRLSSVIKPKVTDLFQCSTPPIRLNKSNIMTYINNNFTLQLRSDITDYYLNLKGQMIRLKHERFLFICSPVVDRLADLEKRGLYISDFPIHDHSRELILLNEQRVAEFHVHKRLEETTAMLEKTSTALAKEKVKTDNLLHSML…
pending	PH4_000551-RA	Soluble GCY-like 2	Hoilungia sp. H4	MAIKKTDTDEDIQLHTILISNYRQLAGNVPETFIMKESYDDKITYDLIKAIMTKTGLTVHQVFHTFGNFWAEWTERSSYIIMMRIIGPDLYTFLNNLNALHVHLSMTFSKMLPPEFHCERTQNPKIYHLHYHSNRKLLRGVASGIIERAAQIIFNLKLEIECIYDGIDEERETYRNYVILEIREVGYVKNDNSSHDLEQQNQVLSPQAQERKDDDPEQFISNNIFCDTFPFHIIFNDKLEILRAGSSLARKLKLFTRPDKPKITELFHCITPPIRLNKRTILKYHTTNFTLELKSGVVDQLLQLKGQMIRLKHNYFLFICSPVVDRLADLEKRGLYISDFPIHDPSRELMLLNEQRVAEFHVHKKLEETTAMLEKTSVALAAEKVKTDNLLHSMLPQTV…
	braker1_g06269	Soluble GCY-like 2	Hoilungia hongkongensis H13	MYGIINHVIQMLIEEKFGLELWNEIRQLAGNVPETFIMKESYDDKITYDLIKAIMTKTGLTVHQVFHTFGNFWAEWTERSSYIIMMRIIGPDLYTFLNNLNALHVHLSMTFSKMLPPEFHCERTQNPKIYHLHYHSNRKLLRGVASGIIERAAQIIFNLKLEIECIYDGIDEERETYRNYVILEIREVGYVKNDNNSHDLEQQNQVLSPQAQERKDDDPEQFISNSIFCDTFPFHIIFNDKLEILRAGSSLARKLKLFTRPDKPKITELFHCITPPIRLNKRTILKYNTTNFTLELKSGVVDQLLQLKGQMIRLKHNYFLFICSPVVDRLADLEKRGLYISDFPIHDPSRELMLLNEQRVAEFHVHKKLEETTAMLEKTSVALAAEKVKTDNLLHSMLP…
EDV21234	TriadITZ_008333-RA	Soluble GCY-like 3	Trichoplax adhaerens	MGHLPDEFEIQKLYDDKVTYDMVKKTARDTGLTVDEIFELIGPCWLDWIETSPYATLIHVIGPNLYCLLNNLNTLYNHLGTSFTHMMPPEFKCQETQDPQVYRLHYYSNRKHLKGMAIGIIRDIARSLYNLKIDITVLYDGIAENRLAYKNHIILEIHELGPYNTSRPMKATISSAELKLLASTDSLAWHLGEDESNGCYISDQIFNSIFPFHIVFDNELKIRRIGNSLAKKLPQIQCNSNYRPRLNELFQCLKPPLMLTLTNILDNINSDFIMEAIDQESLGHYQTFQLKGQMIRLIDNNSYILFMSSLVVKKLVDLKRQGFYISDFPLHDKSRDLLLLQQYHQVEQDLNVQVERLTAQLHQTTRLLQAEKSKVNQLMSSMMPAAMQKLYQDGQIVRA…
RDD47616	TrispH2_000812	Soluble GCY-like 3	Trichoplax sp. H2	MYGLINHIIQALLKTKFGNEFWEKIRNKMGHLPDEFEIQKLYDDKVTYDMVKKTARDTGLTVDEIFELIGPCWLDWIETSPYATLIHVIGPNLYCLLNNLNTLYNHLGTSFTHMMPPEFKCQETQDPQVYRLHYYSNRKHLKGMAIGIIRDIARSLYNLKIDITVLYDGIAENRLAYKNHIILEIHELGPYNTSRPMKATISSAELKLLTSTDSLAWHLGEDESNGCYISDQIFNSIFPFHIVFDNELKIRRIGNSLAKKLPQIQCNSNYRPRLNELFQCLKPPLMLTLTNILDNINSDFIMEAIDQESLGHYQTFQLKGQMIRLVDNNSYILFMSSLVVKKLVDLKRQGFYISDFPLHDKSRDLLLLQQYHQVEQDLNVQVERLTAQLHQTTRLLQAE…
pending	PH4_004867-RA	Soluble GCY-like 3	Hoilungia sp. H4	MFDDRNNCQHLMNFFVILYRNKMDHLPTEFDIQKLYDDKMTYDIIKKTARDTGLTVDEIFELIGPCWLDWIETSPYATLIHVIGPNLYCLLNNLNTLYDHLGASFTHMMPPEFKCQETQDPQVYRLHYYSNRKHLKGMAIGIIRDIARSLYNLKIDISVLYDGIAENRLAYKNHIILEIHELGPYNTSRPMKATISSAELKLLTSNDSLICHVGEDKQNGCYISDSIFNSIFPFHIIFDHELKIRRTGNSISKKLMQIYPYNNTYRPRLNELFQCLKPPLMLTLNNILDNINSDFIMEAIDQESLGHYQTFQLKGQMIRLMDDNSYILYMSSLVVKKLHELKRQGFYISDFPLHDKSRDLLLLHQYHQVEKDLNSKVETLTAQLQQSTTLLQAEKSKVN…
	braker1_g06357	Soluble GCY-like 3	Hoilungia hongkongensis H13	MSTQVKPIHADISYNETVELTASNVQVDVKNSSNNATIGGISSKLTDFDTTTTHPQNHGVNGQLSHGQYRHHVLGCCFPSSLVVRFESKLLESIYQRYFSRQKMQSLEILMALTFLVNVGLFVLYVVYAVNSTTERLKLIRANQLAITGSFALCNVITLILMKSKVLNNTILSFIPHLLWVLIFGQLFANLYASNIPISPSDYIGFQIFFTFTVYIMLPLRLSWCIILNMITAIAHILILALSSKINLADFGSQLAANVVLIIGSNVIGLMIFGVSDQKQRLAFLDTRMSMEAKVKMEAQSKQQERLLTSVLPRYIALEIQSDMNNSSTGSVSDKQFSSFYIQRYENISILFADIVGFTKLSSMFTAQQLVQTLNELFGSFDEKAEENHCLRIKILGDC…
EDV24635	TriadITZ_005266-RA	Soluble GCY-like 4	Trichoplax adhaerens	MDESFFFQQHGLINHALSLLVKRNFGDEAWDSIREKIGMSNSSYFIQRKVYADDVTFELVKTASEVLGIQVNDLLETFGRFFVSFCEELGYKRILEVMGSNLFEFINNLDSLHDHLATIYSGMKAPSFRCKYNSDNDTITLHYYSTRPNLEYIVVGIIKEVAEKIHLIDINMEVVKTRQNQLDDIQFLIYSKNPAKARIKCHDRLRRSIASSTSNGIAADNTSTTSTKAVSSTTISSIPIYQQRQGKQTKNSETCNFIAPTTFCRAFPFHVLFDRDLSIQQLGHVIERMIPGFYLGDLKMDKIFKIVRPVIQFDFHSILSHINTVFVLTMKPLCPSFLEQYLQWSDVRFKGQMIYLEENEMMLFHCSVSISSLEELRSHGLYLCDIPRYDASRNVILRS…
RDD40125	TrispH2_007963	Soluble GCY-like 4	Trichoplax sp. H2	MDESFFFQQHGLINHALSLLVKRNFGDEAWDSIREKIGMSNSSYFIQRKVYADDVTFELVKTASEVLGIQVNDLLETFGRFFVSFCEELGYKRILEVMGSNLFEFINNLDSLHDHLATIYSGMKAPSFRCKYNSDNDTITLHYYSTRPNLEYIVVGIIKEVAEKIHLIDINMEVVKTRQNQLDDIQFLIYSKNPAKARIKCHDRLRRSIASSTSNGIAADNTSTTSTKAVSSTTISSIPIYQQRQGKQMKNSETCNFIAPTTFCRAFPFHVLFDQDLSIQQLGHVIERMIPGFYLGDLKMDKIFKIVRPVIQFDFHSILSHINTVFVLTMKPLCPSFLEQYLQWSDVRFKGQMIYLEENEMMLFHCSVSISSLEELRSHGLYLCDIPRYDASRNVILRS…
pending	PH4_006959-RA (5’ part)	Soluble GCY-like 4	Hoilungia sp. H4	MEYQYGLINHALSLLVRREFGDDMWQMIKDKLEMSSDDSYFIQRKVYQDDITFDLVNATSEVLGIEVNDLLETFGRFFVEFCEDLGYKRILEVMGRNLYEFINNLDSLHDHLATIYSGMQAPSFRCRYNTDTDTITLHYYSVRPNLEYIVVGIIKEVAEKVHHIKVNMEVVKSRQHQSDDIQFLIYPQNPNSSRNMRVVCPQRSFFDGATGTITTANKASTNKAETLSNSDVTIISRYQGQQVKPLGNQNFISPTTFCQAFPFHVLFDRQLIIQQVGHVIERMIPAYRLDGLKMDNVFKIMRPVIDFDFDSILSHINTVFVLSMKPPCPSFLEEYLQGSDVRFKGQMIYLEENNLMLYHCSVSISSLEELRHHGLYLCDIPRYDASRSVILRSDHFRNE…
	braker1_g09158	Soluble GCY-like 4	Hoilungia hongkongensis H13	MYGLINHALSLLVRREFGDDMWQMIKDKLEMSSDDSYFIQRKVYQDDITFDLVNATSEVLGIEVNDLLETFGRFFVEFCEELGYKRILEVMGRNLYEFINNLDSLHDHLATIYSGMQAPSFRCRYNTDTDTITLHYYSVRPNLEYIVVGIIKEVAEKVHHIKVNMEVVKSRQHQSDDIQFLIYPQNPNNSRNMRVVCPQRSFFDGATGTTTTANKASTNKAETLSNSDVTIISRYQGQQVKPLGNQNFISPTTFCQAFPFHVLFDRQLIIQQVGHVIERMIPVYRLDGLKMDNVFKIMRPVIDFDFDSILSHINTVFVLSMKPPCPSFLEEYLQGSDVRFKGQMIYLEENNLMLYHCSVSISSLEELRHHGLYLCDIPRYDASRSVILRSDHFRNEYQI…
EDV24636	TriadITZ_005267-RA	Soluble GCY-like 5	Trichoplax adhaerens	MYGFINYALELLVVRKYGQETWNEIKKKAEVDIEKHFLLRMIYDDQVTFDLVNVACDVLGLSQNEILEQFGAMFFKFCQESNYDKILQVLGGSLKDFLCNLDALHDHLGTIYPGMRAPSFRCVERSSDGALVLYYYSYRIGLEHIVIGIVKAVAKKLHNCQVDVVIEKTRNETGDHVEFAIHMKPTEISKLDKRKSIMSLIGTPNDLDAAAMSEDMLIGSSTFCKAFPFHIMFDRDLNIQQAGTSVARVIPHMLNQQFKFSHLFDLVRPQMEFNFDSVLSHINTVFVLKTHDGFLDVSQLKSSSEIFRANNQSVLRLKGQMLYIKESDVMLFLCSPSVGNLDDLQGRGLYLSDIPIHDATRDLILLSEQFKAEYELTQKLEVLTDELQNTYRKLEEEKR…
RDD40132	TrispH2_007964	Soluble GCY-like 5	Trichoplax sp. H2	MQSNANLKLSIDAYNVPDAMMAGYYDSESKYGFINYALELLVVRKYGQETWNEIKKKAEVDIEKHFLLRMIYDDQVTFDLVNVACDVLGLSQNEILEQFGAMFFKFCQESNYDKILQVLGGSLKDFLCNLDALHDHLGTIYPGMRAPSFRCVERSSDGALVLYYYSYRIGLEHIVIGIVKAVAKKLHNCQVDVVIEKTRNETGDHVEFAIHMKPTEISKLDKRKSIMSLIGTPNDLDAAAMSEDMLIGSSTFCKAFPFHIMFDRDLNIQQAGTSVARVIPHMLNQQFKFSHLFDLVRPQMEFNFDSVLSHINTVFVLKTHDGFLDVSQLKSSSEIFRANNQSVLRLKGQMLYIKESDVMLFLCSPSVGNLDDLQGRGLYLSDIPIHDATRDLILLSEQF…
pending	PH4_006959-RA (3’ part)	Soluble GCY-like 5	Hoilungia sp. H4	YGFINYALELLVVRKYGQETWNEIKRKAEVDIESHFLLRMIYDDQVTFQLVNVACDVLGLSQNEILEQFGAMFFKFCQESNYDKILQVLGGSLKDFLCNLDALHDHLGTIYPGMRAPSFRCVERASDGALVLCYYSYRVGLEHIVIGIVKAVAKKLHNCQVDVVIEKTRNETGDHVEFAIHMKPTETSKIDKRKSIMSLIGSPTDLDASAMSEDMLIGSSTFCKAFPFHIMFDRDLNIQQAGTSVARVIPHIFNQQYKFAHLFDLVRPQMEFTFDSILSHINTVFVLKTHDGFLDVSQLKSSSEIFRANNQSVLRLKGQMLHIKESDVMLFLCSPSVGNLDDLQGRGLYLSDIPIHDATRDLILLSEQFKAEYELTQKLEVLTDELQHTYRKLEEEKRR…
	braker1_g09159	Soluble GCY-like 5	Hoilungia hongkongensis H13	MYGFINYALELLVVRKYGQETWNEIKRKAEVDIESHFLLRMIYDDQVTFQLVNVACDVLGLSQNEILEQFGAMFFKFCQESNYDKILQVLGGSLKDFLCNLDALHDHLGTIYPGMRAPSFRCVERASDGALVLCYYSYRVGLEHIVIGIVKAVAKKLHNCQVDVVIEKTRNETGDHVEFAIHMKPTETSKIDKRKSIMSLIGSPTDLDASAMSEDMLIGSSTFCKAFPFHIMFDRDLNIQQAGTSVARVIPHIFNQQYKFAHLFDLVRPQMEFTFDSILSHINTVFVLKTHDGFLDVSQLKSSSEIFRANNQSVLRLKGQMLHIKESDVMLFLCSPSVGNLDDLQGRGLYLSDIPIHDATRDLILLSEQFKAEYELTQKLEVLTDELQHTYRKLEEEKR…
EDV24634	TriadITZ_005265-RA	Soluble GCY-like 6	Trichoplax adhaerens	MSILDQALQAVIEKHCAETWNEIQQNITNHQEGENPNSEADNEKEFLFIENLIKIANQQLDLEWDKLMEEFGYHFIQECHNDVKYQRVLHSIGFTLSDFLINFDCLHDHLNCSKKFTNILPPSFICNVENPDSILLESYHQRHGWSYFTVGIVKAVAEVVFGQPVSIDVLEATTPHEDYKCQYYRIHYKNNSLRRASQAPSSSTSPKDLKILPATFCKAFPFHFIINRDMVLIQVGAGLVRFLPSELPDIDIFLGSTISYETRYFSDCLKMVSPKVEPTFDHILSYCNSRFTLETVSQLRGKAIQLRGQMIYASESDCILYVGSPCVSALEELKGRGLYLSDIPVHDATRDVILVGEQAKVQEDLVTRMQKVKAKLEQASKELRQEKTKNVDLLNTIFP…
RDD40126	TrispH2_007962	Soluble GCY-like 6	Trichoplax sp. H2	MMTVMAIYGIASNFLMFWRHMSILDQALQAVIEKHCAETWNEIQQNITNHQEGENPNSEADNEKEFLFIENLIKIANQQLDLEWDKLMEEFGYHFIQECHNDVKYQRVLHSIGFTLSDFLINFDCLHDHLNCSKKFTNILPPSFICNVENPDSILLESYHQRHGWSYFTVGIVKAVAEVVFGQPVSIDVLEATTPHEDYKCQYYRIHYKNNSLRRASQAPSSSTSPKDLKILPATFCKAFPFHFIINRDMVLIQVGAGLVRFLPSELPDIDIFLGSTISYETRYFSDCLKMVSPKVEPTFDHILSYCNSRFTLETVSQLRGKAIQLRGQMIYASESDCILYVGSPCVSALEELKGRGLYLSDIPVHDATRDVILVGEQAKVQEDLVTRMQKVKAKLEQA…
pending	PH4_006958-RA	Soluble GCY-like 6	Hoilungia sp. H4	MKDENMSLLHQALRSAVEKHNTEAWDQLQQYIDKHNQSEKSSIESESEREFVLIETLIKLACQILDDVEWDRLMEDFGYRFIEECHNDIKYQRVLHSIGYTLSDFLIHFDCLHDHLNCSKKFTNILPPSFICNVENPDSILLESYHQRNRWSYFTVGIVKAVAEIVFNQPVSIDVLEASNRHENYKCQFYRIHYRCISLKKSTQAINVSTSPKDLKILPATFCKAFPFHFIINRDMVLIQVGSGLIRFLPSELPDIDIFLGSSISYETRYFADCLKMVTPKVEPTFEDILSYCNSRFTLETVSQLHGKTIQLRGQMIYASESDCILYVGSPCVSALEELKGRGLYLSDIPVHDATRDVILVGEQAKVQEDLVTRMQKVKAKLEQASKELRQEKTKNVDL…
	braker1_g09157	Soluble GCY-like 6	Hoilungia hongkongensis H13	MSLLHQALRSAVEKHNPEAWDQLQQYIDKHNQSEKSSIESESEREFVLIETLIKLACQILDDIEWDRLMEDFGYRFIEECHNDIKYQRVLHSIGYTLSDFLIHFDCLHDHLNCSKKFTNILPPSFICNVENPDSILLESYHQRNRWSYFTVGIVKAVAEIVFNQPVSIDVLEASNRHENYKCQFYRIHYRCISLKKSTQAINVSTSPKDLKILPATFCKAFPFHFIINRDMVLIQVGSGLIRFLPSELPDIDIFLGSSISYETRYFADCLKMVTPKVEPTFEDILSYCNSRFTLETVSQLHGKTIQLRGQMIYASESDCILYVGSPCVSALEELKGRGLYLSDIPVHDATRDVILVGEQAKVQEDLVTRMQKVKAKLEQASKELRQEKTKNVDLLNTIF…
EDV24633	TriadITZ_005264-RA	Soluble GCY-like 7	Trichoplax adhaerens	MEDMLEKFGEHFFQYCVDNGYDRILRVLGSTLYDFLFNLDALHDHLGSSYHGMNAPSFRCTSSLDGNIILHYYSLRHGLYPIVTGIVKTAAKQIHNAEVKIQVISVSTTSKGKCHVQMLISQANSSSSNASFIQTTAPQSPVRFNRSLSSPPAFNSNTAITTNNKVRIKVGTFCQAFPFHIVFNRDLKITQAGNSIRRVLKLPADLPTANIHFNTLFQLDRPQMRFNFKNVISHINIVFIISTINELSDSAAYQHQPQYTNHSQQLHRQQSCENFDNSATDDTSNGRHRHNSQSGNCVSNTIKLKGQMVYVHESDSMLFLCSPRFSNLEELTQQGFFLSDFPIHDTTRDVVLMSHIQRNRRDLVQLREQATNELQILEIKLRADKKRTDDLLHSILPIR…
RDD40127	TrispH2_007961	Soluble GCY-like 7	Trichoplax sp. H2	MEDMLEKFGEHFFQYCVDNGYDRILRVLGSTLYDFLFNLDALHDHLGSSYHGMNAPSFRCTSSLDGNIILHYYSLRHGLYPIVTGIVKTAAKQIHNAEVKIQVISVSTTSKGKCHVQMLISQANSSSSNASFIQTTAPQSPVRFNRSLSSPPAFNSNTAITTNNKVRIKVGTFCQAFPFHIVFNRDLKITQAGNSIRRVLKLPADLPTANIHFNTLFQLDRPQMRFNFKNVISHINIVFIISTINELSDSAAYQHQPQYTNHSQQLHRQQSCENFDNSATDDTSNGRHRHNSQSGNCVSNTIKLKGQMVYVHESDSMLFLCSPRFSNLEELTQQGFFLSDFPIHDTTRDVVLMSHIQRNRRDLVQLREQATNELQILEIKLRADKKRTDDLLHSILPIR…
pending	PH4_006957-RA	Soluble GCY-like 7	Hoilungia sp. H4	MYGFIHRALQDLIVRRYGKEEWKRIIDKAGIQEESRAFLLHQSYDDALTVKLVSTACEILGSSMENMLEKFGEHFFQYCVDNGYDRILRILGSTLYDFLFNLDALHDHLGSSYQGMNAPSFRCTSSLDGNIILHYYSLRHGLYPIVIGIVKTAAKQIHNTDVKIQVISISTTSKGKCHVQMLISQVDGNHPNANFIESAAQSPVRGERSSSFNSGATVATNSKIRIKVGTFCQAFPFHIMFNRQLKITQVGHSIRRVLKLPANLAEADIHFNSLFQLDRPQMRFNFKNVISHINIVFIISTINQSPEDPACQYQRQFSNHSLEYNTSNPSNNTNLRRNNSYNNTSISDTIKLKGQMIYVHDSDSMLFLCSPRFNSLEELAQQGFFISDFPIHDTTRDVI…
	braker1_g09156	Soluble GCY-like 7	Hoilungia hongkongensis H13	MYGFIHRALQDLIVRRYGKEEWKRIIDKAGIQEESRAFLLHQSYDDALTVKLVSTACEILGSSMENMLEKFGEHFFQYCVDNGYDRILRILGSTLYDFLFNLDALHDHLGSSYQGMNAPSFRCTSSLDGNIILHYYSLRHGLYPIVIGIVKTAAKQIHNTDVKIQVISISTTSKGKCHVQMLISQVDGNHPNANFIESAAQSPVRGERSSSFNSGATVATNSKIRIKVGTFCQAFPFHIMFNRQLKITQVGHSIRRVLKLPANLAEADIHFNSLFQLDRPQMRFNFKNVISHINIVFIISTINQSPEDPACQYQRQFSNHSLEYNTSNPSNNTNLRRNNSYNNTSISDTIKLKGQMIYVHDSDSMLFLCSPRFNSLEELAQQGFFISDFPIHDTTRDVI…
P25092		GCY2C, intestinal	Homo sapiens	MKTLLLDLALWSLLFQPGWLSFSSQVSQNCHNGSYEISVLMMGNSAFAEPLKNLEDAVNEGLEIVRGRLQNAGLNVTVNATFMYSDGLIHNSGDCRSSTCEGLDLLRKISNAQRMGCVLIGPSCTYSTFQMYLDTELSYPMISAGSFGLSCDYKETLTRLMSPARKLMYFLVNFWKTNDLPFKTYSWSTSYVYKNGTETEDCFWYLNALEASVSYFSHELGFKVVLRQDKEFQDILMDHNRKSNVIIMCGGPEFLYKLKGDRAVAEDIVIILVDLFNDQYFEDNVTAPDYMKNVLVLTLSPGNSLLNSSFSRNLSPTKRDFALAYLNGILLFGHMLKIFLENGENITTPKFAHAFRNLTFEGYDGPVTLDDWGDVDSTMVLLYTSVDTKKYKVLLTYDT…
Q02846		GCY2D, retinal	Homo sapiens	MTACARRAGGLPDPGLCGPAWWAPSLPRLPRALPRLPLLLLLLLLQPPALSAVFTVGVLGPWACDPIFSRARPDLAARLAAARLNRDPGLAGGPRFEVALLPEPCRTPGSLGAVSSALARVSGLVGPVNPAACRPAELLAEEAGIALVPWGCPWTQAEGTTAPAVTPAADALYALLRAFGWARVALVTAPQDLWVEAGRSLSTALRARGLPVASVTSMEPLDLSGAREALRKVRDGPRVTAVIMVMHSVLLGGEEQRYLLEAAEELGLTDGSLVFLPFDTIHYALSPGPEALAALANSSQLRRAHDAVLTLTRHCPSEGSVLDSLRRAQERRELPSDLNLQQVSPLFGTIYDAVFLLARGVAEARAAAGGRWVSGAAVARHIRDAQVPGFCGDLGGDEE…
P51841		GCY2F, retinal	Homo sapiens	MFLGLGRFSRLVLWFAAFRKLLGHHGLASAKFLWCLCLLSVMSLPQQVWTLPYKIGVVGPWACDSLFSKALPEVAARLAIERINRDPSFDLSYSFEYVILNEDCQTSRALSSFISHHQMASGFIGPTNPGYCEAASLLGNSWDKGIFSWACVNYELDNKISYPTFSRTLPSPIRVLVTVMKYFQWAHAGVISSDEDIWVHTANRVASALRSHGLPVGVVLTTGQDSQSMRKALQRIHQADRIRIIIMCMHSALIGGETQMHLLECAHDLKMTDGTYVFVPYDALLYSLPYKHTPYRVLRNNPKLREAYDAVLTITVESQEKTFYQAFTEAAARGEIPEKLEFDQVSPLFGTIYNSIYFIAQAMNNAMKENGQAGAASLVQHSRNMQFHGFNQLMRTDSN…
P16066		ANPR1	Homo sapiens	MPGPRRPAGSRLRLLLLLLLPPLLLLLRGSHAGNLTVAVVLPLANTSYPWSWARVGPAVELALAQVKARPDLLPGWTVRTVLGSSENALGVCSDTAAPLAAVDLKWEHNPAVFLGPGCVYAAAPVGRFTAHWRVPLLTAGAPALGFGVKDEYALTTRAGPSYAKLGDFVAALHRRLGWERQALMLYAYRPGDEEHCFFLVEGLFMRVRDRLNITVDHLEFAEDDLSHYTRLLRTMPRKGRVIYICSSPDAFRTLMLLALEAGLCGEDYVFFHLDIFGQSLQGGQGPAPRRPWERGDGQDVSARQAFQAAKIITYKDPDNPEYLEFLKQLKHLAYEQFNFTMEDGLVNTIPASFHDGLLLYIQAVTETLAHGGTVTDGENITQRMWNRSFQGVTGYLKID…
P20594		ANPR2	Homo sapiens	MALPSLLLLVAALAGGVRPPGARNLTLAVVLPEHNLSYAWAWPRVGPAVALAVEALGRALPVDLRFVSSELEGACSEYLAPLSAVDLKLYHDPDLLLGPGCVYPAASVARFASHWRLPLLTAGAVASGFSAKNDHYRTLVRTGPSAPKLGEFVVTLHGHFNWTARAALLYLDARTDDRPHYFTIEGVFEALQGSNLSVQHQVYAREPGGPEQATHFIRANGRIVYICGPLEMLHEILLQAQRENLTNGDYVFFYLDVFGESLRAGPTRATGRPWQDNRTREQAQALREAFQTVLVITYREPPNPEYQEFQNRLLIRAREDFGVELGPSLMNLIAGCFYDGILLYAEVLNETIQEGGTREDGLRIVEKMQGRRYHGVTGLVVMDKNNDRETDFVLWAMGD…
Q02153		GCY1B	Homo sapiens	MYGFVNHALELLVIRNYGPEVWEDIKKEAQLDEEGQFLVRIIYDDSKTYDLVAAASKVLNLNAGEILQMFGKMFFVFCQESGYDTILRVLGSNVREFLQNLDALHDHLATIYPGMRAPSFRCTDAEKGKGLILHYYSEREGLQDIVIGIIKTVAQQIHGTEIDMKVIQQRNEECDHTQFLIEEKESKEEDFYEDLDRFEENGTQESRISPYTFCKAFPFHIIFDRDLVVTQCGNAIYRVLPQLQPGNCSLLSVFSLVRPHIDISFHGILSHINTVFVLRSKEGLLDVEKLECEDELTGTEISCLRLKGQMIYLPEADSILFLCSPSVMNLDDLTRRGLYLSDIPLHDATRDLVLLGEQFREEYKLTQELEILTDRLQLTLRALEDEKKKTDTLLYSVLP…
P33402		GCY2A	Homo sapiens	MSRRKISSESFSSLGSDYLETSPEEEGECPLSRLCWNGSRSPPGPLEPSPAAAAAAAAPAPTPAASAAAAAATAGARRVQRRRRVNLDSLGESISRLTAPSPQTIQQTLKRTLQYYEHQVIGYRDAEKNFHNISNRCSYADHSNKEEIEDVSGILQCTANILGLKFEEIQKRFGEEFFNICFHENERVLRAVGGTLQDFFNGFDALLEHIRTSFGKQATLESPSFLCKELPEGTLMLHYFHPHHIVGFAMLGMIKAAGKKIYRLDVEVEQVANEKLCSDVSNPGNCSCLTFLIKECENTNIMKNLPQGTSQVPADLRISINTFCRAFPFHLMFDPSMSVLQLGEGLRKQLRCDTHKVLKFEDCFEIVSPKVNATFERVLLRLSTPFVIRTKPEASGSEN…
Q02108		GCY3A	Homo sapiens	MFCTKLKDLKITGECPFSLLAPGQVPNESSEEAAGSSESCKATVPICQDIPEKNIQESLPQRKTSRSRVYLHTLAESICKLIFPEFERLNVALQRTLAKHKIKESRKSLEREDFEKTIAEQAVAAGVPVEVIKESLGEEVFKICYEEDENILGVVGGTLKDFLNSFSTLLKQSSHCQEAGKRGRLEDASILCLDKEDDFLHVYYFFPKRTTSLILPGIIKAAAHVLYETEVEVSLMPPCFHNDCSEFVNQPYLLYSVHMKSTKPSLSPSKPQSSLVIPTSLFCKTFPFHFMFDKDMTILQFGNGIRRLMNRRDFQGKPNFEEYFEILTPKINQTFSGIMTMLNMQFVVRVRRWDNSVKKSSRVMDLKGQMIYIVESSAILFLGSPCVDRLEDFTGRGLY…
AAF57725		NIT domain GCY	Drosophila melanogaster	MLNGKAHKSGENPDPSPCPAGGSRMPTPSVKIDISTCQSNRPMESRTAPDDVNPSGEGGLLLVPTHHNLQLDKISVRSISSEDISNGGSGRCCNAAARNPAIKTGRRLQLMQMIILPFIPILALIVQTSVTLQEILEYRSAVADIETQVTIATDLGKVVTRLQLERSEVAFYIFTNGSKQRANLTLRFANTDHALNNMTTWSEISVPTAPDEDEDDREMMLNRYEFQSRLNEFRDRVRLEPEESSITEVMNWYTSINRGLLHHLSEQIKETDNSGVWRYLVGFKNLLKSIECQNIATSFGIRYYGRGSLTAENFVSYVRYEFMAREMINSTLNYAPMLKNMYTNITSTKKFHRAKQMGTTLLKNNPNVSNERSAIEYYELMNNYTDDLRILQKALRRLI…
NP_001356914.1		uncharacterized GCY	Drosophila melanogaster	MKLTTCQIAKVFPLLTAFFFLNSPSAASLSFGLSPTFASASASSSLSSSSSSSSHFHSEKPLHSDVLVLRAAKPSRAIATSADAATRSVPASAAETTLGSKSIWPTAIQTKSPRNAREAGRHKRQMQKPAIQQQPLQQQQQRINPPQQKRQQQQQQQQQVQHQAQRVGVLIPPSLHVDLTHVQQGFQNFLDFFQLHLFNVTVDFLRDVDLSGFIKLLELPKYTSVIKTLNAGIMVASHVDVDQNSTIYIGTPSQPRQQHRLHSKQEQEPHRHHHEDSKAKQFPAGEEESHSSGETEENHWNDARIFSGHCHQLAEQLALDFNKTVVLWPCPRMKISSNFLPSFEAISLAVQSISTKLNWSQVDIYIGDDNWGLGLAIAANLHVPYRIEIGRTIRDLHSQ…
NP_788027.1		GCY32E	Drosophila melanogaster	MPGPCASAAAFSCILVLLLLGCQRSNPLAAGATVSSMRRLTDTINIGFLAEYSQMRVTLGGLPLAIEDVNKNPNLLPGKKLAFKPVDIGHKMSAYRVKPLRAMTQMREAGVTAFIGPDESCTTEALLASAWNTPMLSFKCSDPIVSNKSTFHTFARTLAPASKVSKSVISLLNAFHWNKFSIVVSSKPIWGSDVARAIQELAEARNFTISHFKYISDYIPTTKTLSQIDKIIEETYATTRIYVFIGEHIAMVDFVRGLQNRRLLESGDYIVVSVDDEIYDSNRRVNIMERNYLDPYIRKEKSKSLDKISFRSVIKISMTYPQNPHIRVPIYGLHLYDSVMIYVRAITEVLRLGGDIYDGNLVMSHIFNRSYHSIQGFDVYIDSNGDAEGNYTVITLQND…
NP_726013.2		uncharacterized GCY	Drosophila melanogaster	MHLLGISIHFFFLMYVNCFSAHPNPRRNDITWDDLNKDISLDSTTSLAGLNASDAGLEQRMYERSRESKSTQLSRYTEVGEMGSTMRVYNVGVLMASHLDSPFDLERCGPAVDLALDEINKVFLKPHNITLLKKKGSYPSCSGARAPGLAADMYFQDDVIAFIGPACAFALEPVARLAAYWNKPIITGMGDQPPSSEGELTVTSGILGRIHKWKNENTGMFKDKSKYPTLTRMSYCQCRLILVFASVIRQFNWNHVALLVDRSELFSWTVGKNLEYGLRQEGLLSFVKELNGNEEEVYENYLKDASMYARVVILSVRGVLVRKFMLAAHSLGMTNGEWVFLDVEIFQSEYWGDKGWEMKDEHDAKARKAYEALLRVSLLQPTSPKFQDFADNVRENALY…
NP_729905.2		uncharacterized GCY	Drosophila melanogaster	MFAHPCPAPAGNYHSGLLHPLLLLLFLLAFSNFRPTHGEVFTLGYLTASQRRPGNLDYNRPGLTISGAISLAVEEVNAGRLRDRGHSLQFVVAETYGEEVVSIRQTAALWTQQVAAYIGPQETCVHEGRMAAAFNLPMISYYCTHRDPSNKADFPTFARTRPPDTQISKSVVALLLAFNWTQVSFLYLDDASGQYQPVAETILSTLTDAGVSIRDIRTWNTIYHHGFMDNPFEALVEQTYANTRIYLILGHYYEHVGLMVSLQRRGILSKGDYFVVGIDIEQYDPAKPEKYLRGLLLEDVEPLAVQAFQSYLGIVPTASVSFATFANEVNKYMERPPFNFPNPLGPFGGVKQISAEAAYLYDAVHLYAKALMEVLDSGGRPRNGSAIVAAIKGSRYRSA…
NP_001007096.1		GCY76C	Drosophila melanogaster	MTRWPFNLLLLLSVAVRDCSNHRTVLTVGYLTALTGDLKTRQGLAISGALTMALDEVNKDPNLLPNVYLDLRWNDTKGDTVLATKAITEMICDGIATIFGPEGPCYVEAIVSQSRNIPMISYKCAEYRASAIPTFARTEPPDTQVVKSLLALLRYYAWNKFSILYEDVWSPVADLLKDQATKRNMTINHKQSFIDNRVKCCEQMLDCCRSGYWYQLVQNTMNRTRIYVFLGAANSLVDFMSSMETAGLFARGEYMVIFVDMMVYSEREAEKYLRRVDQITFMSNCHSTENFNQMARSLLVVASTPPTKDYIQFTKQVQKYSSKPPFNLEIPRLFVESNFSKFISIYAAYLYDSVKLYAWAVDKMLREETRVLTDDVIFEVASNGTRVIDTIIKNRTYMS…
NP_001036718.1		GCY 89Da	Drosophila melanogaster	MYGMLYESVQHYVQEEYGVDIWRKVCHIIDCKHNSFKTHQIYPDKLMPDIAEALSACTGESFDFCMNFFGRCFVRFFSNFGYDKMIRSTGRYFCDFLQSIDNIHLIMRFTYPKMKSPSMQLTNMDDNGAVILYRSSRTGMSKYLIGQMTEVAREFYGLEIKAYVIESQNDISGGTAGPIKLTDGPLTVIVKYRLDFDNREYMAKRVNTEAHPSQLKMPTVKLDVFLDLFPFTFVLNHDMKITHAGEKIVETWIMHNPGANPKSFIGTHVMDLFQCRRPKDTTIDWDTLIQMRAVLFEFELIRTGHNRAAYDAVLNMDFENYDEMDLNEAQTMALAKAQEFSESHPVDDDESAREDEIDPATGERRSSQGLRSILLKGQMFYIKDVDSLIFLCSPLIENL…
NP_524603.2		GCY100B	Drosophila melanogaster	MYGFVNYALELLVLKHFGEEIWEKIKKKAMVSMEGQFLVRQIYDDEITYNLIGAAVEILNIPADDILELFGKTFFEFCQDSGYDKILQVLGATPRDFLQNLDALHDHLGTLYPGMRAPSFRCTEKDGELLLHYYSERPGLEHIVIGIVKAVASKLHGVEVEIDIVKRKGEPIDEAEKERAIARENQQLLEDAVATTTTGSATVVLAPSSDAERNNNHNGSNGSNNNGMANNGNTVNVNNNNDGQQIASETDPSIALSTCPIAQDSFDCDGDKEQKCLRLLKNKSDDIERYDHVQFLIREINVAAKSQVDAKKDEVPDDMEFLCEAPLISPATFCKVFPFHLMFDRQMKIVQAGKAVSRVIPRVAEENCSLIEVVEAIRPHLQLNFENILSHINTIYVLQ…
NP_477088.2		GCY99B	Drosophila melanogaster	MACPFFRRADSLTRQPSVIAEPGGHWALEDEELSDDALTLTHLQMAIQLLTAPSNEDLNTAVTSLVAKYRQNWPNIHKLKLDPQTFKSCANYDYLADIQELLLKMDEASASEILVLLGEELITCCCTGIIERAFRCLGTDLQEFLGSLDGVYDVLKLQEEDVTDTGFVCAGEGELIFTSERPVIAWLLLGSLKALTRMLYKVDVNIKIEPVEGDARRYRYLFSLVKDNSQTMLMGRPTSVSKTIPETVQRSNSSNASDLQMNSSSFCKMFPWHFIMNEQLELVQLGRGFSKLYKPYMADFGCQATTYFDFKRPKGLTMKFRDIVRRTYTPFLIGLNNPPGAVDFPAIGLEIKGQMVHCPESNSLLFIGSPFLDGLDGLTCNGLFISDIPLHDATREVIL…

## Sheet: GCY sequences_Fig S1
Accession Number	Gene ID	Name in tree (Fig S1)	Species	Sequence
EDV28471	TriadITZ_000156-RA	000156	Trichoplax adhaerens	MSNAVIFMQCRNKIDCIPEKFIMKHPYDDNITVDVAEECSKLLGISVDQFLETYGQFFVVWCHRTNYVSMIKVIGSNLFNFLSNLNALHAHLSMTFNGMKPPEFQCMPSDDPKKFYLHYYSCRENLFGIVVGATREAARSLFNRRISIKIISKTVDNSRYANRHHIVFEICDLGYADIKLARTETIAMEPGAAMFVHMNGYSSESFDYQSQTEYVNSKVFCRIFPFHIIFDQDLIIKRVGVGLYRRLQDLNTADKPRLDQFFECLKPPVKLCKRSIKSYRNNDFILQCKDKSIKEGNLFQLKGEMVELEEHGSHYMFICSPVVEKLTDLQNRGLFISDIPLHDMTRELLLLNEQRLAEFQLSKQLEETTAQLQATSVALEMEKVKADNLLHSMLPPLVS…
EDV25646	TriadITZ_004557-RA	004557	Trichoplax adhaerens	MYGIINHIIQLLVEEKFGQEYWNDVKNRAGDIPETFIMKQNYDDKITYDLVRAIMDKTGMSIHQVFHAFGNFWVEWTERSNYIIMMRIIGPNLYAFLNNLNALHVHLSMTFSNMIPPEFYCERTDNPNIYRLHYHSNRKLLRGVASGIIERAAEVIFNLKLEIECIYDGIDEDRDTYRNYAILEIREIGLVEANKCIPSSISKENLSLSPQFLDRNDDSSEEFITGEIFCDTFPFHIIFDDEMTILRTGTSLSRKLRRLSSVIKPKVTDLFQCSTPPIRLNKSNIMTYINNNFTLQLRSDITDYYLNLKGQMIRLKHERFLFICSPVVDRLADLEKRGLYISDFPIHDHSRELMLLNEQRVAEFHVHKRLEETTAMLEKTSTALAKEKIKTDNLLHSML…
EDV21234	TriadITZ_008333-RA	008333	Trichoplax adhaerens	MGHLPDEFEIQKLYDDKVTYDMVKKTARDTGLTVDEIFELIGPCWLDWIETSPYATLIHVIGPNLYCLLNNLNTLYNHLGTSFTHMMPPEFKCQETQDPQVYRLHYYSNRKHLKGMAIGIIRDIARSLYNLKIDITVLYDGIAENRLAYKNHIILEIHELGPYNTSRPMKATISSAELKLLASTDSLAWHLGEDESNGCYISDQIFNSIFPFHIVFDNELKIRRIGNSLAKKLPQIQCNSNYRPRLNELFQCLKPPLMLTLTNILDNINSDFIMEAIDQESLGHYQTFQLKGQMIRLIDNNSYILFMSSLVVKKLVDLKRQGFYISDFPLHDKSRDLLLLQQYHQVEQDLNVQVERLTAQLHQTTRLLQAEKSKVNQLMSSMMPAAMQKLYQDGQIVRA…
EDV24635	TriadITZ_005266-RA	005266	Trichoplax adhaerens	MDESFFFQQHGLINHALSLLVKRNFGDEAWDSIREKIGMSNSSYFIQRKVYADDVTFELVKTASEVLGIQVNDLLETFGRFFVSFCEELGYKRILEVMGSNLFEFINNLDSLHDHLATIYSGMKAPSFRCKYNSDNDTITLHYYSTRPNLEYIVVGIIKEVAEKIHLIDINMEVVKTRQNQLDDIQFLIYSKNPAKARIKCHDRLRRSIASSTSNGIAADNTSTTSTKAVSSTTISSIPIYQQRQGKQTKNSETCNFIAPTTFCRAFPFHVLFDRDLSIQQLGHVIERMIPGFYLGDLKMDKIFKIVRPVIQFDFHSILSHINTVFVLTMKPLCPSFLEQYLQWSDVRFKGQMIYLEENEMMLFHCSVSISSLEELRSHGLYLCDIPRYDASRNVILRS…
EDV24636	TriadITZ_005267-RA	005267	Trichoplax adhaerens	MYGFINYALELLVVRKYGQETWNEIKKKAEVDIEKHFLLRMIYDDQVTFDLVNVACDVLGLSQNEILEQFGAMFFKFCQESNYDKILQVLGGSLKDFLCNLDALHDHLGTIYPGMRAPSFRCVERSSDGALVLYYYSYRIGLEHIVIGIVKAVAKKLHNCQVDVVIEKTRNETGDHVEFAIHMKPTEISKLDKRKSIMSLIGTPNDLDAAAMSEDMLIGSSTFCKAFPFHIMFDRDLNIQQAGTSVARVIPHMLNQQFKFSHLFDLVRPQMEFNFDSVLSHINTVFVLKTHDGFLDVSQLKSSSEIFRANNQSVLRLKGQMLYIKESDVMLFLCSPSVGNLDDLQGRGLYLSDIPIHDATRDLILLSEQFKAEYELTQKLEVLTDELQNTYRKLEEEKR…
EDV24634	TriadITZ_005265-RA	005265	Trichoplax adhaerens	MSILDQALQAVIEKHCAETWNEIQQNITNHQEGENPNSEADNEKEFLFIENLIKIANQQLDLEWDKLMEEFGYHFIQECHNDVKYQRVLHSIGFTLSDFLINFDCLHDHLNCSKKFTNILPPSFICNVENPDSILLESYHQRHGWSYFTVGIVKAVAEVVFGQPVSIDVLEATTPHEDYKCQYYRIHYKNNSLRRASQAPSSSTSPKDLKILPATFCKAFPFHFIINRDMVLIQVGAGLVRFLPSELPDIDIFLGSTISYETRYFSDCLKMVSPKVEPTFDHILSYCNSRFTLETVSQLRGKAIQLRGQMIYASESDCILYVGSPCVSALEELKGRGLYLSDIPVHDATRDVILVGEQAKVQEDLVTRMQKVKAKLEQASKELRQEKTKNVDLLNTIFP…
EDV24633	TriadITZ_005264-RA	005264	Trichoplax adhaerens	MEDMLEKFGEHFFQYCVDNGYDRILRVLGSTLYDFLFNLDALHDHLGSSYHGMNAPSFRCTSSLDGNIILHYYSLRHGLYPIVTGIVKTAAKQIHNAEVKIQVISVSTTSKGKCHVQMLISQANSSSSNASFIQTTAPQSPVRFNRSLSSPPAFNSNTAITTNNKVRIKVGTFCQAFPFHIVFNRDLKITQAGNSIRRVLKLPADLPTANIHFNTLFQLDRPQMRFNFKNVISHINIVFIISTINELSDSAAYQHQPQYTNHSQQLHRQQSCENFDNSATDDTSNGRHRHNSQSGNCVSNTIKLKGQMVYVHESDSMLFLCSPRFSNLEELTQQGFFLSDFPIHDTTRDVVLMSHIQRNRRDLVQLREQATNELQILEIKLRADKKRTDDLLHSILPIR…
EDV21712	TriadITZ_007393-RA	007393	Trichoplax adhaerens	MVYEIEEDSRSAISQEITRSSKKFFRDDFLTRRGRREYLMKMLLLVTVPIMGVIAESMIRLVNSISEETASYKTKEQMNLTESSAQLIHSLQNERGQRILGIGNITTLESILKAYNSTDSWIDKLQIWPLPNTIIVPNFLLTRSQLLTHIQNHRKTSNKIITTSSAIRKFILDEIYFYESIIKPLIEYLLKLAPASRNSNVWKLYVGFKMLASSKEEASIVRELGVLHYYLGYFTETDLKQYIKADSLNSAFLKTSKIFASQINDYLNSALESYPSLLITLNKMKAEIVSNKTIHNRNPLMWWFQLNTAYINIENTVHKRLSTSIQGYLEKDIRLENTDVIIAICLLFLIFCICPLLFKLMINLVRSIERFAEDVVQKTDLLKFERERANSLLYRMLPR…
EDV22480	TriadITZ_007299-RA	007299	Trichoplax adhaerens	MTNHLTSKDLKFEGTNSLATMSTTTLDEIPFKYTTKSISFFRDDTTTTRGRHYQLMKIMILILLPCIGLFVESCITFVNAIQNSQAYEEIQEVISLSSAYTTLVHQLQLERSQSVYYVASNYSYINLRSLIASQRTTNKTLRLKLSEYPQTINLTFGNQVRLLQHLQKHRDTVIRLKNSDPNQELLFYSNIINTLLTWVNYNFKKSSHFNIWQHSVAYHSLLLGKEQVAYFTSFASLYYVQFSFNTRGRDQLIQLRSSAEAHFRNAFYYSSKASKFFSQNISTSYQQSYMDYNLTVIYKNQLRILSIQGGYTWLSITNTYLQLLETMNSLVVDQINSIAIRLDRDSHVDIILSSTLLVVVFIACPILIGIMYKLLRNIQLLAIHLSKQTQQLQDERARA…
EDV22187	TriadITZ_007947-RA	007947	Trichoplax adhaerens	MKGIVKLPPDSSLPRKLWNSSLCCGDNPVTTRGRRLQILKMLLLVCIPCIVLMVQASFSFSTELNKRYATEAIRKNINCSLTYASLVDRLQYEIGLTTFTIGSNHTSGSSQQLEMARQLTDMEIDTVAWPKNTSVSGYTTHSEFAQQLRQRRQQVDNGTANIKEQMEFYARSDQIFLDWLSKTVQSANDSNLWKILVGYQMLSYGKEEKSLERTIGILYYLQGYLNTDEHLFFIEKSSKGKTYLNISKQYSPIIRTRFNITDGINEVSRQSTDLQTQQQSVLFNERLIVHDDAKASLWFFNMSAYMNDLYMIQTQVGHQIINDAIMINRVADVDLALSAFLLVVVLFTCPILVYLISRLTTNMQLFAKQLADKTGELEYERKRTDDLLHQMLPPPVVKR…
EDV27243	TriadITZ_003616-RA	003616	Trichoplax adhaerens	MRIHFLDRIFNRGSSSTVHILNPSQFTDCIQNKIVMEDDQHLDDFYREKKSRYQSRVDFCLIISILIVLCCTMMIFSLISYLKLSNAINKEAVISNRIQITLECLHMNQLLLQERDVSSRYVYGNYSKEFYQSNVLPSRQITDQYFTDQYLNKLHNQSVLMVDKFKIKQMVRQFRLLIDSGNRNLTKIFRFYTSIITQNHEVAIQYIQQVDVIHFWHDIASFVFLLKSMEALETEQITGGVYYQYGYFPKRKHHFAFIRQASEKQLYIMQASKHSSLYSFFYEQEFVNASIEGEIEDLEERMGRNMSTQTNIQNRFHWLNVTTSYNKKLYAVAENLGKAITASNSLSHILRYHQLPLSIAAMVVVLVTALFLGIAVGRILCSSYTTIKATVNQTEIIEM…
EDV27242	TriadITZ_003615-RA	003615	Trichoplax adhaerens	MNFVTRAIPSRRRRSMLTRYDTVESYDLTESRDQLGFWHRLCGRGNLKDDSSQYKRSRRQSMIIILFTTLICVFFIVLSATNFRRSTKDIAQINSIRKAVDSLFDHVDKIQAILSELTATITYINSNYSSNIYDSNVLDKRNITDSKFENGHEEDEHHKDSLDDHDDDEDEIIHHRIEDHRNKTDNKLTNVLLEVEFYARTVGLLSEHKVRLIQTTSTLLDWQDLIAIHFLILAEDEATLSRAIGNLYYSRGYLYSSEVFIFIYHNSRHQLYLTSAGRLSSFINNYFQNHLNNTVVEIINQEITKIMFNRHHQPNVQSLSYWKNSTTQYLQMLTTLSYQLRENIHNDTDKLVRDIKVVNRQQILVLAAALIVGVLVIIMTTGMQRQIQRQVSYFGLRLS…
EDV27244	TriadITZ_003617-RA	003617	Trichoplax adhaerens	MAKINCTTASLISPSGSYKFKKTEKGKLIIMADMKKDEEKTSCLHDINCNCYPSDLVTRRGRKAMAIKMSVTLSLLLLAIIIQTGSLYLISVKEIANVDLLSDDIALCSSYAKIIEKLQHERWSTLQILFYHTQFVSSSGIPMQNDSIKTLLTNTTTITNNTLTIQLMQVRNQTDQQFQQSIQFTNKSLNGQFQRRKDELYRQLVIYRLQVDSNLSLQNTSDLLELATASHYHRLIQLIFDWLIESNYHSKEDLLWQELVANQWLIHALDKLELVRYYGQLMWYNYTLPPSYQIRFMQAYYEQQLYLKRAQALSSYIHRYCNLYLPYNCTIINQFHLTQLQLYNKYTTRVEYHGGQVIWFSYQASYQHYLASLQFHLNSYLATRLKRVKLLAQVSQTTA…
EDV22184	TriadITZ_007944-RA	007944	Trichoplax adhaerens	MAISGRDRFKHTVSKSYTFSEYSDLTKSRNVEDMSNSASNTTLSYYKFGKRTLCLNDDLTKTTGSRNQILKFFLLLLIPCVALAAIATNNLISDKVRNDDGIQIKNELSLSVRLGNLIYSLQIERSQTVLLVSSNFSDQIFEPLLQQRRQTIRAIKHIQLWLTDHVPVYYLRNGTALEDYLSHHHSQVANRLNTTVLHELEFYSDIIAEIFAWTIDKLQKIKKNQLWNHLVAFRMLINGIEQAGMERSLGSVYYANKKLNHEEIMLYYSNLQLGISNIESAGRYSQLVRNRYDSYIQGVNGSVYMQVQHFRGIISSNALHKPSMADANYWFKNITIHINHLYLIQKELANYIVTQSNYISHCANVAFLISLALLVSTVIVCPLVLFRTIKLTRKYQLYA…
EDV19210	TriadITZ_010844-RA	010844	Trichoplax adhaerens	ERTHTNKKKKSKTYSQPRESNFAMQAENRCDRQERAVGASPSKYAEFFSVSPGESDSDNINYIPTTLGKNRCWLRDDPGHDSSRRIQMFKICILILIPCIGLAVSTIITLLADATEYRKTTELSNEIIASIKLGNLIHYLQIERGQTVLLVSSKYDKIVFVNVVKRRLETNNAIKEVDPWPINDSTSSYLSNSTSLRNYLDAHRDSVVDMANTTIDSELKFYSDVNREILNWISRRLRNARTEILWNNLVSYQLFLSGKEETGIERALGGVYFSQSQLSHLQILHYYSRLQRGQMSINSSRQYSTYLDNLYKVYVLNASVYDQLQMLRKDIIANTYHQPSVTYASYWFENITMYIDQLKTIQDLTAYYIQAASIRIGNAAYVNFVMSLILLIVVAIVCP…
EDV22186	TriadITZ_007946-RA	007946	Trichoplax adhaerens	MVNSGDGRLRLNTQMRLKSHIASSLYKDFHGDEDDDNSSDSQETEGIRRLGNYIDRRSLRALQKRIQSIKMTVLILIPCIGLAAITVSSLVNNTFQQNQANQVKKEISSSIQLGDLIHRLQIERGQTVLYVSSNYDRNMFKSLIQERLETNRAIDKIQPWPTVELHSLNEKASYLANRSAIYEYLNYHRDKVVDIANTTAMNELIFYSNINSHLLGWISTGIRNVQTDSLWNVLVAYQMLLKGKEETGFERAVGSIYFLRTNLSYREALLYYAKLQLGNMSLTSAVQYSNYIALHFNETVSNASINQRLQSLRSIITENIPHKPSIEQANDWFAYMSAYINQLKIIQDRTALYIQSQSTKISEVAAQNFILSLILLMSVLFICPVLIFLTVKLTKSIQT…
EDV22185	TriadITZ_007945-RA	007945	Trichoplax adhaerens	MDLETDQLPTRHFTLSNPANKYSDIFGNSEGEESLNDLSLAITKVNSRRQCMNDDPTKLFGRRIQSLKMVTLILIPCIALAAVTISALVKDISRYNQANQVKENAAIGIRLAKLIQTLQVERGKTVIFVSSKFNNFAFKSVIKKRIETDDAINDIKPWPSSNTSVGYLKNGTILLNYLTHHRDSIVDTANTTVFQELTFYSDIVANLLSVITDGLRYTKSETLWNHLVAYQMLLSGAEETGVERALGAVFFSQTHLTHIELLQYYSKLKLGQTHIISAKQYSDFVKGKYDEDPAIPGILAMLTILRRKVSANVNHSPSVMSANVWFENMTNYIYRLSILQEKTTQFILNESSKISQAATNNFIISLALLISVVIVCPLLLYLTTTLTSSIQLYASNLAD…
EDV19209	TriadITZ_010843-RA	010843	Trichoplax adhaerens	MQVVEMLNYLYVQFDSRLENYQVYKVETIGDAYMVVSGLPKRLDENRHADEIANMALDLLELVGNLKIPHNPTYGLKLRAGIHSGACVAGVIGMKMPRYCLFGDTVNTASRMESNGEASRIHCSQASYDLLSKTRQYELTLRGEINIKGLGAMKTYWLLGRMITLNVFIYDFNAMPEFLQDNI
EDV22157	TriadITZ_008153-RA	008153	Trichoplax adhaerens	MIEYTISPCLGWHALTNQLYDCWPLQSPNEYNMIPCNGLRMNWFGARIDSVRSAEEFNVSFRITASDGFYQYIVNRGFYPGNWTQAKNWCESVECPSAEVATEDNCCLHHVNLHSCPRTQLSSRNATICGPWIGPQGSIFTHTPSKVDNMSHQNWTLPLTLFTAGHTSLIAHIRIFKVQIALHTTLEVLPSTVCGDGVCNGTETCETCRSDCGLCMSIIAAIVVPCALLMVSGIAAISWIYYQKRKLFWDESWIINHEEIRPDTGVRNALGSLASMANPGSLQGQNVQVFTETGIYKSKVVAIKKILKNTFGITMDVRREVRQLRELEHNNLCKFVGASIDIPYVYILTEYCPKGSLYDVLQNDDVPLNWSFRISFAADIARGMAYLHSRKLFHGRLKS…
EDV22567	TriadITZ_007124-RA	007124	Trichoplax adhaerens	MTILWPKRAIDSNNRQKKMNSLVAFTGIKIILIWIIVNFSVCRSDVPVYNIGYLGPYNYTPRAGLFGAIDIAGAVTLAVSEINNSSILLPNATLKFHYFDTKCNPKSSLDATVVLVQKHDVIAFIGPACSPGCQSAGLLASEWNLPMISYVSTSPAMSDHTTYNTFVRTNGPLSQQADAFFAIMQNFAWGQFSLICNRAENRFIWSTLCELITEKSRLQNNRHNIASNKDYDLTMATDDQMTSLLQELQTNSRIIVVIADTKYLRRLMLVAAKLDMTQGKYAFITFEANPGLSFQRTAWKNPNDPGNDDTAFLAYHNVFFISVKAKHSSNFPDFDDKVRQSMRLPPFNIDLRQKPVGLYASFLYDAVSLYAHGLNKTLSQGGNPKNGTLITKNMISTSF…
EDV22105	TriadITZ_008046-RA	008046	Trichoplax adhaerens	MIMNILRPSCNMIFKLFVLLVLTTTLNKANRTEIRLGYLGPSDYVRTGLFNVGEIGGAVSVAVDDINNNPNLLPNHYLTFVYNDSRCNDKIGLQMIEWQKRVLGVNAFIGPACSVVCEVAGLLASNWKLPIISYVSTASAMSNHAKYDTFARTNAPLSLAVNALLKVMDRFGWRRLGILRDFGEGRVIFGLLQSTLVAKLDDPLNNYTLSQSLTVDLVNGKDSEIDSWLNQLRQKSRIIALLAGRLYVRRVMLRAQALGMTKGEYVFISFEINISYDNIFRNTTWLNGTGNTESNQQAIEAYRALLIFAVVVDFGDDYVQFTENVRKRMSDPPFNVPKNQTVPAGVYVSLLYDAVMLYAYGLDSALKQGNSVTDGQTITKYMLNATFQGKSGFMALNEN…
EDV21316	TriadITZ_008304-RA	008304	Trichoplax adhaerens	MMKSILIQLALLISVLYLTKCNKSISGRNSIGKPELRMAALLTWNDNITLSKILGAVPVGVADIVKYQLLPQFKINMKYYNTYCLAKDGLVAIANIKATFNPHVFIGPDCSVVCQPGAILAGSWNIPMISYACSVDDLSRHVTYPTFARTVGTTYILATSFPFILQQYHWKTATIMASTQEIWQYQATNIKKLLENLNITIYEESFVPGYRGDRHRVQTKNILQSHRDKTTLFVLCAYGGDIREIMLNAKDLGLLNGDYAFIAVELNIDSHIGANTWMGADNRDNEALDAYNGMLNVHLRTPDSPRWKNFTADIRRRVAAPPYNKPLAADAKVDTYAGTLHDAIILYALALNDTLQEGGNITDGLTVTRKMFNRTFTGVTGEVVIDQNGDRDPDYVLQN…
EDV28199	TriadITZ_002243-RA	002243	Trichoplax adhaerens	MFVDSNRSPITSIMKFFLLAISLMSFAIVENAGATTTDTNLTLGVLVPFNDLDPSIVRAAVNLALEDINANASLLPNYNLLAEISDTRCTVDSGLGAALKLQRNNVSAFIGPQCDSVCEVVGYMSREWNIPTISHACESIILSNKYFYPTFSRTVGPVSQASGLYGSTMYYYGWKRAAILSSSDRSWQLTANSIIQVFYRYGVRAVSNRGFEPISSYYYHRQTLYNIVADLRRQTRIIVICASPPDVREILIIAKQLRMLNGQYVFLTSKVRAEDRYTNSSSYASVSFSNTSQISSINEIDYYASTIYDAIYLYACAVTSALQANETNIRNGTMLQKYIGNRQFQGASGEVRINKHGDRQAIWTILNFRDNQFYPIVDYLPWLSNISLSFKIRDLTVIW…
EDV20503	TriadITZ_009842-RA	009842	Trichoplax adhaerens	MPIPIEQRDSIRSEESTDNTLQPISMQNLSSNNEREQDNINNLEGQESIPTPTRNCCGMPKLFDRATGNIFMPQFDSEILEKSYRHATFMQAKRHVQYALCYILLACAVWIAYFAIGQDTDWIGFLITASSCFAVSLGLLMMTCYINRPKHLKWISWILVVILCGCSIAANAAGGSDDAIRSMSPIARFTVTAEVLLIIYTALPITPLICLVIGVIFSIVQLVVNVLLPPGNYNASIIISWVFLHLCVHILGFHISIVTEVRAHSTFWRVCQSIIAKQRLENERKLKENMILSVMPKLFADKFIKTEDENSQILFKKSSAFRELHMMRMDNVSILYADIVGFTRMSSNKRADELVSLLNNLFSRFDALTQKHNCEKIAILGDCYYCVSGCPETVSSHAD…
EDV29767	TriadITZ_001202-RA	001202	Trichoplax adhaerens	MATITSKTKRSERYSTASVLNTSMSDRNDVGVLIWRYQCLQPRFISEGYEELYQSYCLQQKLYSARALIFVTMLSDCISAGLYVSRDKKFTTPNIALIIVWALRLLASFITAAFITIKRFHIKRIAPWAITLGFLIILDPYLYMLLSRFASPSEQVISVIYAIFVTYTMLPLDLLTAIIAGTIMTAAHLLIAGFKANNPVYVSQLGINFLAFLCSNLFGIYHKILFDITQRKMFIVTYDCIKTTVELDKERKKQERLLKSILPKDIADEIIKDKLSRLMTTINQKNGHLTQIPQQFHKIYVTRHENVSILFADIVGFTKLSSQCTAREIVQILNELFGKFDQLAKKNHCMRIRILGDCYYCVSGLFVNDDCLVNHAKCSVEMALAMIKAILELGEATNS…
EDV23584	TriadITZ_006914-RA	006914	Trichoplax adhaerens	MSTPIKPMHTDLSYNETELTTSNVQVDVKNSSSNNSSHVVGIARKSTDFDTATNQHNNHTLNTQLTKRNYRHRFIGCSIPNLLNLRFESKLLESIYQRYFSRQKMQSLEILMALTFLVNVGLFILYVVYAVNSTTERLKNIRANQLAITGSFALCNVITLILMKSKVLNNTILSFIPHLLWALIFGQLFANLYASNIPISPSDYIGFQIFFTFTLYTMLPLRLSWCIILNAATAISHILILALSSRINLTDMGSQLTANIVLIIGSNVIGLIIFSVSDQKQRLAFLDTRMSMEAKVKMEAQSKQQERLLTSVLPRYIAMEIQGNMNSSSKVGMTEKQFSHFYIQRYENISILFADIVGFTKLSSTFTAQQLVQTLNELFGSFDEKAEENHCLRIKILGD…
EDV27250	TriadITZ_003628-RA	003628	Trichoplax adhaerens	MLNSQSGRTSQQSRVSVSSLSTKAHNTSKVGPHANDSRPSSAGNTGENNNNSNNNHKHRDGRSGSYNNNGRGFTSHQSGSSEKVSIRTSSTSSTNRIDNSQQTIKVQGVDTNYNNILQNDRKSSKNNINNNDINDSRSDDCILLSKNSTDNGEKLLPRNWISRGDSVDDDGTLQGNGHSNNLRNYKNVHVQSVEVGLEPGNGKENEPKDKLIPKFQPQGNKSKVIPRVEAEEQTITSANMSTVDNVKSIFCKSRQFHSREFEELYQRYFFRLNQTSVTYLMVLLIVVCVVIVAFHFSSGEIISEDYYVAIVLGIICLFYVFLLGFIAHGFEWFQPKHLNWISWAIFATMCIIELMDTVVRKVGLPTDGVWVSLILIYFIYTMLPISMGYAALCSLAILS…
RDD39258	TrispH2_008924	008924	Trichoplax sp. H2	VEFLASATPSSNLSHAAFYLKRDMYGIINHVFQVLVEERFGKDTWQQLRNKIDCIPEKFIMKHPYDDNITVDVAEECSKLLGISVDQFLETYGQFFVVWCHRTNYVSMIKVIGSNLFNFLSNLNALHAHLSMTFNGMKPPEFQCMPSDDPKKFYLHYYSCRENLFGIVVGATREAARSLFNRRISIKIISKTVDNSRYANRHHIVFEICDLGYADIKLARTETIAMEPGAAMFVHMNGYSSESFDYQSQTEYVNSKVFCRIFPFHIIFDQDLIIKRVGVGLYRRLQDLNTADKPRLDQFFECLKPPVKLCKRSIKSYRNNDFILQCKDKSIKEGNLFQLKGEMVELEEHGSHYMFICSPVVEKLTDLQNRGLFISDIPLHDMTRELLLLNEQRLAEFQL…
RDD44489	TrispH2_004318	004318	Trichoplax sp. H2	MYGIINHIIQLLVEEKFGQEYWNDVKNRAGDIPETFIMKQNYDDKITYDLVRAIMDKTGMSIHQVFHAFGNFWTEWTERSNYIIMMRIIGPNLYAFLNNLNALHVHLSMTFSNMIPPEFYCERTDNPNIYRLHYHSNRKLLRGVASGIIERAAEVIFNLKLEIECIYDGIDEDRDTYRNYAILEIREIGLVEANKCIPSSISKEKLSLSPQFLDRNDDSSEEFITGEIFCDTFPFHIIFDDEMTILRTGTSLSRKLRRLSSVIKPKVTDLFQCSTPPIRLNKSNIMTYINNNFTLQLRSDITDYYLNLKGQMIRLKHERFLFICSPVVDRLADLEKRGLYISDFPIHDHSRELILLNEQRVAEFHVHKRLEETTAMLEKTSTALAKEKVKTDNLLHSML…
RDD47616	TrispH2_000812	000812	Trichoplax sp. H2	MYGLINHIIQALLKTKFGNEFWEKIRNKMGHLPDEFEIQKLYDDKVTYDMVKKTARDTGLTVDEIFELIGPCWLDWIETSPYATLIHVIGPNLYCLLNNLNTLYNHLGTSFTHMMPPEFKCQETQDPQVYRLHYYSNRKHLKGMAIGIIRDIARSLYNLKIDITVLYDGIAENRLAYKNHIILEIHELGPYNTSRPMKATISSAELKLLTSTDSLAWHLGEDESNGCYISDQIFNSIFPFHIVFDNELKIRRIGNSLAKKLPQIQCNSNYRPRLNELFQCLKPPLMLTLTNILDNINSDFIMEAIDQESLGHYQTFQLKGQMIRLVDNNSYILFMSSLVVKKLVDLKRQGFYISDFPLHDKSRDLLLLQQYHQVEQDLNVQVERLTAQLHQTTRLLQAE…
RDD40125	TrispH2_007963	007963	Trichoplax sp. H2	MDESFFFQQHGLINHALSLLVKRNFGDEAWDSIREKIGMSNSSYFIQRKVYADDVTFELVKTASEVLGIQVNDLLETFGRFFVSFCEELGYKRILEVMGSNLFEFINNLDSLHDHLATIYSGMKAPSFRCKYNSDNDTITLHYYSTRPNLEYIVVGIIKEVAEKIHLIDINMEVVKTRQNQLDDIQFLIYSKNPAKARIKCHDRLRRSIASSTSNGIAADNTSTTSTKAVSSTTISSIPIYQQRQGKQMKNSETCNFIAPTTFCRAFPFHVLFDQDLSIQQLGHVIERMIPGFYLGDLKMDKIFKIVRPVIQFDFHSILSHINTVFVLTMKPLCPSFLEQYLQWSDVRFKGQMIYLEENEMMLFHCSVSISSLEELRSHGLYLCDIPRYDASRNVILRS…
RDD40132	TrispH2_007964	007964	Trichoplax sp. H2	MQSNANLKLSIDAYNVPDAMMAGYYDSESKYGFINYALELLVVRKYGQETWNEIKKKAEVDIEKHFLLRMIYDDQVTFDLVNVACDVLGLSQNEILEQFGAMFFKFCQESNYDKILQVLGGSLKDFLCNLDALHDHLGTIYPGMRAPSFRCVERSSDGALVLYYYSYRIGLEHIVIGIVKAVAKKLHNCQVDVVIEKTRNETGDHVEFAIHMKPTEISKLDKRKSIMSLIGTPNDLDAAAMSEDMLIGSSTFCKAFPFHIMFDRDLNIQQAGTSVARVIPHMLNQQFKFSHLFDLVRPQMEFNFDSVLSHINTVFVLKTHDGFLDVSQLKSSSEIFRANNQSVLRLKGQMLYIKESDVMLFLCSPSVGNLDDLQGRGLYLSDIPIHDATRDLILLSEQF…
RDD40126	TrispH2_007962	007962	Trichoplax sp. H2	MMTVMAIYGIASNFLMFWRHMSILDQALQAVIEKHCAETWNEIQQNITNHQEGENPNSEADNEKEFLFIENLIKIANQQLDLEWDKLMEEFGYHFIQECHNDVKYQRVLHSIGFTLSDFLINFDCLHDHLNCSKKFTNILPPSFICNVENPDSILLESYHQRHGWSYFTVGIVKAVAEVVFGQPVSIDVLEATTPHEDYKCQYYRIHYKNNSLRRASQAPSSSTSPKDLKILPATFCKAFPFHFIINRDMVLIQVGAGLVRFLPSELPDIDIFLGSTISYETRYFSDCLKMVSPKVEPTFDHILSYCNSRFTLETVSQLRGKAIQLRGQMIYASESDCILYVGSPCVSALEELKGRGLYLSDIPVHDATRDVILVGEQAKVQEDLVTRMQKVKAKLEQA…
RDD40127	TrispH2_007961	007961	Trichoplax sp. H2	MEDMLEKFGEHFFQYCVDNGYDRILRVLGSTLYDFLFNLDALHDHLGSSYHGMNAPSFRCTSSLDGNIILHYYSLRHGLYPIVTGIVKTAAKQIHNAEVKIQVISVSTTSKGKCHVQMLISQANSSSSNASFIQTTAPQSPVRFNRSLSSPPAFNSNTAITTNNKVRIKVGTFCQAFPFHIVFNRDLKITQAGNSIRRVLKLPADLPTANIHFNTLFQLDRPQMRFNFKNVISHINIVFIISTINELSDSAAYQHQPQYTNHSQQLHRQQSCENFDNSATDDTSNGRHRHNSQSGNCVSNTIKLKGQMVYVHESDSMLFLCSPRFSNLEELTQQGFFLSDFPIHDTTRDVVLMSHIQRNRRDLVQLREQATNELQILEIKLRADKKRTDDLLHSILPIR…
RDD47314	TrispH2_000293	000293	Trichoplax sp. H2	MVYEIEEDSRSGISQEITRSSKKFFRDDFLTRRGRREYLMKMLLLVTVPIMGVIAESMIRLVNSISEETASYKTKEQMNLTESSAQLIHSLQNERGQRILGIGNITTLESILKAYNSTDSWIDKLQIWPLPNTIIVPNFLLTRSQLLTHIQNHRKTSNKIITTSSAIRKFILDEIYFYESIIKPLIEYLLKLAPASRNSNVWKLYVGFKMLASSKEEASIVRELGVLHYYLGYFTETDLKQYIKADSLNSAFLKTSKIFASQINDYLNSALESYPSLLITLNKMKAEIVSNKTIHNRNPLMWWFQLNTAYINIENTVHKRLSTSIQGYLEKDIRLENTDVIIAICLLFLIFCICPLLFKLMINLVRSIERFAEDVVQKTDLLKFERERANSLLYRMLPR…
RDD40017	TrispH2_006846	006846	Trichoplax sp. H2	MTNHLTSKDLKFEGTNSLATMSTTTLDEIPFKYTTKSISFFRDDTTTTRGRHYQLMKIMILILLPCIGLFVESCITFVNAIQNSQAYEEIQEVISLSSAYTTLVHQLQLERSQSVYYVASNYSYINLRSLIASQRTTNKTLRLKLSEYPQTINLTFGNQVRLLQHLQKHRDTVIRLKNSDPNQELLFYSNIINTLLTWVNYNFKKSSHFNIWQHSVAYHSLLLGKEQVAYFTSFASLYYVQFPFNTRGRDQLIQLRSSAEAHFRNAFYYSSKASKFFSQNISTSYQQSYMDYNLTVIYKNQLRILSIQGGYTWLSITNTYLQLLETMNSLVVDQINSIAIRLDRDSHVDIILSSTLLVVVFIACPILIGIMYKLLRNIQLLAIHLSKQTQQLQDERARA…
RDD46552	TrispH2_001950	001950	Trichoplax sp. H2	MKGIVKLPPDSSLPRKLWNSSLCCGDNPVTTRGRRLQILKMLLLVCIPCIVLMVQASFSFSTELNKRYATEAIRKNINCSLTYASLVDRLQYEIGLTTFTIGSNHTSGSSQQLEMARQLTDMEIDTVAWPKNTSVSGYTTHSEFAQQLRQRRQQVDNGTANIKEQMEFYARSDQIFLDWLSKTVQSANDSNLWKILVGYQMLSYGKEEKSLERTIGILYYLQGYLNTDEHLFFIEKSSKGKTYLNISKQYSPIIRTRFNITDGINEVSRQSTDLQTQQQSVLFNERLIVHDDAKASLWFFNMSAYMNDLYMIQTQVGHQIINDAIMINRVADVDLALSAFLLVVVLFTCPILVYLISRLTTNMQLFAKQLADKTGELEYERKRTDDLLHQMLPPPVVKR…
RDD42665	TrispH2_004854	004854	Trichoplax sp. H2	MRIHFLDRIFNRGSSSTVHILNPSQFTDCIQNKIVMEDDQHLDDFYREKKSRYQSRVDFCLIISILIVLCCTMMIFSLISYLKLSSAINKEAVISNRIQITLECLHMNQLLLQERDVSSRYVYGNYSKEFYQSNVLPSRQITDQYFTDQYLNKLHNQSVLMVDKFKIKQMVRQFRLLIDSGNRNLTKIFRFYTSIITQNHEVAIQYIQQVDVIHFWHDIASFVFLLKSMEALETEQITGGVYYQYGYFPKRKHHFAFIRQASEKQLYIMQASKHSSLYSFFYEQEFVNASIEGEIEDLEERMGRNMSTQTNIQNRFHWLNVTTSYNKKLYAVAENLGKAITASNSLSHILRYHQLPLSIAAMVVVLVTALFLGIAVGRILCSSYTTIKATVNQTEIIEM…
RDD42668	TrispH2_004853	004853	Trichoplax sp. H2	MNFVTRAIPSRRRRSMLTRYDTVKSYDSTESRDQLGFWHRLCGRGNLKDDSSQYKRSRRQSMIIILFTTLICVFFIVLSATNFRRSTKDIAQINSIRKAVDSLFDHVDKIQAILSELTATITYINSNYSSNIYDTNVLDKRNITDSKFENGHEEDEHHKDSLDDHDDDEDEIIHHRIEDHRNKTDNKLTNVLLEVEFYAQTVGLLSEHKVRLIQTTSTLLDWQDLIAIHFLILAEDEATLSRAIGNLYYSRGYLYSSEVFIFIYHNSRHQLYLTSAGRLSSFINNYFQNHLNNTVVEIINQEITKIMFNRHHQPNVQSLSYWKNSTTQYLQMLTTLSYQLRENIHKDTDKLVRDIKVVNRQQILVLAAALIVGVLVIIMTTGMQRQIQRQVSYFGLRLR…
RDD42666	TrispH2_004855	004855	Trichoplax sp. H2	MAKINCTTASLISPSGSYKFKKTEKGRLIIMADMKKDEEKTSCLHDINCNCYPSDLVTRRGRKAMAIKMSVTLSLLLLAIIIQTGSLYLISVKEIANVDLLSDDIALCSSYAKIIEKLQHERWSTLQILFYHTQFVSSSGIPMQNDSIKTLLTNTTTITNNTLTIQLMQVRNQTDQQFQQSIRFTNKSLNDQFQRRKDELYRQLVIYRLQVDSNLSLQNTSDLLELATASHYHRLIQLIFDWLIESNYHSKEDLLWQELVANQWLIHALDKLELVRYYGQLMWYNYTLPPSYQIHFMQAYYEQQLYLKRAQVLSSYIHRYCDLYLPYNCTIINQFHLTQLQLYNKYTTRVEYHGGQVIWFSYQASYQHYLASLQFHLNSYLATRLKRVKLLAQVSQTTA…
RDD46471	TrispH2_001947	001947	Trichoplax sp. H2	MAISGRDRFKHTVSKSYTFSEYSDLTKSRNVEDMSNSASNTTLSYYKFGKRTLCLNDDLTKTTGSRNQILKFFLLLLIPCVALAAIATNNLISDKVRNDDGIQIKNELLLSVRLGNLIYSLQIERSQTVLLVSSNFSDQIFEPLLQQRRQTIRAIKHIQLWLTDHVPVYYLRNGTALEGYLSHHHSQVANRLNTTVLHELEFYSDIIAEIFAWTIDKLQKIKKNQLWNHLVAFRMLINGIEQAGMERSLGSVYYANKKLNHEEIMLYYSNLQLGISNIESAGRYSQLVRNRYDSYIQGVNGSVYMQLQHFRGIISSNALHKPSMADANYWFKNITIHINHLYLIQKELANYIVTQSNYISHCANVAFLISLALLVSTVIVCPLVLFRTIKLTRKYQLYA…
RDD39001	TrispH2_008600	008600	Trichoplax sp. H2	MQAENRCDRQERAVGASPSKYAEFFSVSPGESDSDNINYIPTTLGKNRCWLRDDPGHDSSRRIQMFKICILILIPCIGLAVSTIITLLADATEYRKTTELSNEIIASIKLGNLIHYLQIERGQTVLLVSSKYDKIVFVNVVKRRLETNNAIKEVDPWPINDSTSSYLSNSTSLRNYLDAHRDSVVDMANTTIDSELKFYSDVNREILNWISRRLRNARTEILWNNLVSYQLFLSGKEETGIERALGGVYFSQSQLSHLQILHYYSRLQRGQMSINSSRQYSTYLDNLYKVYVLNASVYDQLQMLRKDIIANTYHQPSVTYASYWFENITMYIDQLKTIQDLTAYYIQAASIRIGNAAYVNFVMSLILLIVVAIVCPLLIYFISKLLNHIQSYAINLADK…
RDD46472	TrispH2_001949	001949	Trichoplax sp. H2	MVNSGDGRLRLNTQMRLKSHIASSLYKDFHGDEDDDNSSDSQETEGIRRLGNYIDRRSLRALQKRIQSIKMTVLILIPCIGLAAITVSSLVNNTFQQNQANQVKKEISSSIQLGDLIHRLQIERGQTVLYVSSNYDRNMFKSLIQERLETNRAIDKIQPWPTVELHSLNEKASYLANRSAIYEYLNYHRDKVVDIANTTAMNELIFYSNINSHLLGWISTGIRNVQTDSLWNVLVAYQMLLKGKEETGFERAVGSIYFLRTNLSYREALLYYAKLQLGNMSLTSAVQYSNYIALHFNETVSNASINQRLQSLRSIITENIPHKPSIEQANDWFAYMSAYINQLKIIQDRTALYIQSQSTKISEVAAQNFILSLILLMSVLFICPVLIFLTVKLTKSIQT…
RDD46473	TrispH2_001948	001948	Trichoplax sp. H2	MDLETDQLPTRHFTLSNPANKYSDIFGNSEGEESLNDLSLAITKVNSRRQCMNDDPTKLFGRRIQSLKMVTLILIPCIALAAVTISALVKDISRYNQANQVKENAAIGIRLAKLIQTLQVERGKTVIFVSSKFNNFAFKSVIKKRIETDDAINDIKPWPSSNTSVGYLKNGTILLNYLTHHRDSIVDTANTTVFQELTFYSDIVANLLSVITDGLRYTKSETLWNHLVAYQMLLSGAEETGVERALGAVFFSQTHLTHIELLQYYSKLKLGQTHIISAKQYSDFVKRKYDEDPAIPGILAMLTILRRKVSANVNHSPSVMSANVWFENMTNYIYRLSILQEKTTQFILNESSKISQAATNNFIISLALLISVVIVCPLLLYLTTTLTSSIQLYASNLAD…
RDD35992	TrispH2_011922	011922	Trichoplax sp. H2	MPNKAKSCADEAEDSVTDVAWLPNGITKSRQRRCHGSNCVQISSRHAELIKMTILILIPCIALASVTTVALIKDSALYGRAFQTKQEIIIGENFAKLIHLLQLERGQTVILVSSNYSKLTYESVKARRKLTDEAIDLIMTWLPITGNSNTAKPVYNGTTLRNYLISHRTNVVDQFNTTVLNELEFYSDIVYLLLNRVTVGLFKAKYDNLWNHLVGYCQLIAGKEESGIERALGGAYFSQFQLSHNEIIQYYAKLQLGLMNINSARQYSYYINNLYEQYVLNTSIFNEVQNLRQIVISNQRHNPSVIKANIWFSNLTLFINTLEKIRIEAAALIQMESDKVINMATVDFALSVGLLTSAIIICPLLLYITTKLTRNIYLYAQDLADKTEKLMRERKKTNT…
RDD37929	TrispH2_010210	010210	Trichoplax sp. H2	MAKYFACFAIIILTYTISPCLGWHALTNQLYDCWPLQSPNEYNMIPCNGLRMNWFGARIDSVRSAEEFNVSFRITASDGFYQYIVNRGFYPGNWTQAKNWCESVECPSAEVATEDNCCLHHVNLHSCPRTQLSSRNATICGPWIGPQGSIFTHTPSKVDNMSHQNWTLPLTLFTAGHTSLIAHIRIFKVQIALHTTLEVLPSTASKAKYEYLSISYILINIKVCGDGVCNGTETCETCRSDCGLCMSIIAAIVVPCALLMVSGIAAISWIYYQKRKLFWDESWIINHEEIRPDTGVRNALGSLASMANPGSLQGQNVQVFTETGIYKSKVVAIKKILKNTFGITMDVRREVRQLRELEHNNLCKFVGASIDIPYVYILTEYCPKGSLYDVLQNDDVPLN…
RDD43673	TrispH2_003698	003698	Trichoplax sp. H2	MTILWPKRTIDSNNRQKKMNNLVAFTGIKIILIWIIVNFSVCRSDVPVYNIGYLGPYNYTPRAGLFGAIDIAGAVTLAVSEINNSSILLPNATLKFHYFDTKCNPKSSLDATVVLVQKHDVIAFIGPACSPGCQSAGLLASEWNLPMISYVSTSPAMSDHTTYNTFVRTNGPLSQQADAFFAIMQNFAWGQFSLICNRAENRFIWSTLCELITEKSRLQNNRHNIASNKDYDLTMATDDQMTSLLQELQTNSRIIVVIADTKYLRRLMLVAAKLDMTQGKYAFITFEANPGLSFQRTAWKNPNDPGNDDTAFLAYHNVFFISVKAKHSSNFPDFDDKVRQSMRLPPFNIDLRQKPVGLYASFLYDAVSLYAHGLNKTLSQGGNPKNGTLITKNMISTSF…
RDD46450	TrispH2_002051	002051	Trichoplax sp. H2	MIMNILRPSCNMIFKLFVLLVLTTTLNKANRTEIRLGYLGPSDYVRTGLFNVGEIGGAVSVAVDDINNNPNLLPNHYLTFVYNDSRCNDKIGLQMIEWQKRVLGVNAFIGPACSVVCEVAGLLASNWKLPIISYVSTASAMSNHAKYDTFARTNAPLSLAVNALLKVMDRFGWRRLGILRDFGEGRVIFGLLQSTLVAKLDNPLNNYTLSQSLTVDLVNGKDSEIDSWLNQLRQKSRIIALLAGRLYVRRVMLRAQALGMTKGEYVFISFEINISYDNIFRTTTWLNGTGNTESNQQAIEAYRALLIFAVVVDFGDDYVQFTENVRKRMSDPPFNVPKNQTVPAGVYVSLLYDAVMLYAYGLDSALKQGNSVTDGQTITKYMLNATFQGKSGFMALNEN…
RDD47549	TrispH2_000784	000784	Trichoplax sp. H2	MMKSILIQLALLISVLYLTKCNKSISGRNSIGKPELRMAALLTWNDNITLSKILGAVPVGVADIVKYQLLPQFKINMKYYNTYCLAKDGLVAIANIKATFNPHVFIGPDCSVVCQPGAILAGSWNIPMISYACSVDDLSRHVTYPTFARTVGTTYILATSFPFILQQYHWKTATIMASTQEIWQYQATNIKKLLENLNITIYEESFVPGYRGDRHRVQTKNILQSHRDKTTLFVLCAYGGDIREIMLNAKDLGLLNGDYAFIAVELNIDSHIGANTWMGADNRDNEALDAYNGMLNVHLRTPDSPRWKNFTADIRRRVAAPPYNKPLAADAKVDTYAGTLHDAIILYALALNDTLQEGGNITDGLTVTRKMFNRTFTGVTGEVVIDQNGDRDPDYVLQN…
RDD45349	TrispH2_002264	002264	Trichoplax sp. H2	MFVDSNRSPITSIMKFFLLAISLMSFAIVENAGATTTDKNLTLGVLVPFNDLDPSIVRAAVNLALEDINANASLLPSYNLLAEISDTRCTVDSGLGAALKLQRNNVSAFIGPQCDSVCEVVGYMSREWNIPTISHACESIILSNKYFYPTFSRTVGPVSQASGLYGSTMYYYGWKRAAILSSSDRSWQLTANSIIQVFYRYGVRAVSNRGFEPISSYYYHRQTLYNIVADLRRQTRIIVICASPPDVREILIIAKQLRMLNGQYVFLTSKVRAEDRYTNSSSYASISFSNTSQISSINEVFQGLLTLRIYDPPDTNTSSPFSIFSDRIRSRLNLSNDAKIDYYASTIYDAIYLYACAVTSALQANETNIRNGTMLQKYIGNRQFQGASGEVRINKHGDR…
RDD41839	TrispH2_006995	006995	Trichoplax sp. H2	MPIPIEQRDSIRSEESTDNTLQPISMQNLSSNNEREQDNINNLEGQESIPTPTRNCCGMPKLFDRATGNIFMPQFDSEILEKSYRHATFMQAKRHVQYALCYILLACAVWIAYFAIGQDTDWIGFLITASSCFAVSLGLLMMTCYINRPKHLKWISWILVVILCGCSIAANAAGGSDDAIRSMSPIARFTVTAEVLLIIYTALPITPLICLVIGVIFSIVQLVVNVLLPPGNYNASIIISWVFLHLCVHILGFHISIVTEVRAHSTFWRVCQSIIAKQRLENERKLKENMILSVMPKLFADKFIKTEDENSQILFKKSSAFRELHMMRMDNVSILYADIVGFTRMSSNKRADELVSLLNNLFSRFDALTQKHNCEKIAILGDCYYCVSGCPETVSSHAD…
RDD47118	TrispH2_000152	000152	Trichoplax sp. H2	MATITSKTKRSERYSTASVLNTSMSDRNDVGVLIWRYQCLQPRFISEGYEELYQSYCLQQKLYSARALIFVTMLSDCISAGLYVSRDKKFTTPNIALIIVWALRLLASFITAAFITIKRFHIKRIAPWAITLGFLIILDPYLYMLLSRFASPSEQVISVIYAIFVTYTMLPLDLLTAIIAGTIMTAAHLLIAGFKANNPVYVSQLGINFLAFLCSNLFGIYHKILFDITQRKMFIVTYDCIKTTVELDKERKKQERLLKSILPKDIADEIIKDKLSRLMTTINQKNGHLTRIPQQFHKIYVTRHENVSILFADIVGFTKLSSQCTAREIVQILNELFGKFDQLAKKNHCMRIRILGDCYYCVSGLFVNDDCLVNHAKCSVEMALAMIKAILELGEATNS…
RDD44722	TrispH2_002900	002900	Trichoplax sp. H2	MSTPIKPMHTDLSYNETELTTSNVQVDVKNSSSNNSSHAVGIARKSTDFDTATNQHNNHTLNTQLTKRNYRHRFIGCSIPNLLNLRFESKLLESIYQRYFSRQKMQSLEILMALTFLVNVGLFILYVVYAVNSTTERLKNIRANQLAITGSFALCNVITLILMKSKVLNNTILSFIPHLLWALIFGQLFANLYASNIPISPSDYIGFQIFFTFTLYTMLPLRLSWCIILNAATAISHVLILALSSRINLTDMGSQLTANIVLIIGSNVIGLIIFSVSDQKQRLAFLDTRMSMEAKVKMEAQSKQQERLLTSVLPRYIAMEIQGNMNSSSKDDMTEKQFSHFYIQRYENISILFADIVGFTKLSSTFTAQQLVQTLNELFGSFDEKAEENHCLRIKILGD…
RDD42696	TrispH2_004866	004866	Trichoplax sp. H2	MLNSQSGRTSQQSRVSVSSLSTKAHNTSKVGPHANDSRPSSAGNTGENNNNSNNNHKHRDGRSGSYNNNGRGFTSHQSGSSEKVSIRTSSTSSTNRIDNSQQTIKVQGVDTNYNNILQNDRKSSKNNINNNDINDSRSDDCILLSKNSTDNGEKLLPRNWISRGDSVDDDGTLQGNGHSNNLRNYKNVHVQSVEVGLEPGNGKENEPKDKLIPKFQPQGNKSKVIPRVEAEEQTITSANMSTVDNVKSVFCKSRQFHSREFEELYQRYFFRLNQTSVTYLMVLLIVVCVVIVAFHFSSGEIISEDYYVAIVLGIICLFYVFLLGFIAHGFEWFQPKHLNWISWAIFATMCIIELMDTVVRKVGLPTDGVWVSLILIYFIYTMLPISMGYAALCSLAILS…
pending	PH4_007029-RA	007029	Hoilungia sp. H4	MYGIINHVFQALVEERFGKETWQHLRNTLECIPEKFMMKHPYDDNITLDIAEEASKLLGIPTDQLFETYGQFFVVWCHRTNYASMMRVIGSNLFNFLSNLNALHAHLSMAFSSMKPPEFQCMSSDDPKKFYLHSYSCRDSLCGIAIGATREAARSLFNRRISINVISKTIDNSRYANRHHVVFEICDLGYADVKLARAETIAIELGPDSPLQMNGYSSDSSDYQPQVNYVNAKTFCRIFPFHIIFDQELIIKRVGIGLYRRLPGLNVNDKPRLDAFFECLKPPVKLCKRSIKSYQNNDFILQCKGESDNSCGSFQLKGEMVQLGEANSNYMFICSPVVEKLTDLKNRGLFISDIPLHDMTRELLLLNEQRLAEFQLSKQLEETTAQLQATSVALEMEKV…
pending	PH4_000551-RA	000551	Hoilungia sp. H4	MAIKKTDTDEDIQLHTILISNYRQLAGNVPETFIMKESYDDKITYDLIKAIMTKTGLTVHQVFHTFGNFWAEWTERSSYIIMMRIIGPDLYTFLNNLNALHVHLSMTFSKMLPPEFHCERTQNPKIYHLHYHSNRKLLRGVASGIIERAAQIIFNLKLEIECIYDGIDEERETYRNYVILEIREVGYVKNDNSSHDLEQQNQVLSPQAQERKDDDPEQFISNNIFCDTFPFHIIFNDKLEILRAGSSLARKLKLFTRPDKPKITELFHCITPPIRLNKRTILKYHTTNFTLELKSGVVDQLLQLKGQMIRLKHNYFLFICSPVVDRLADLEKRGLYISDFPIHDPSRELMLLNEQRVAEFHVHKKLEETTAMLEKTSVALAAEKVKTDNLLHSMLPQTV…
pending	PH4_004867-RA	004867	Hoilungia sp. H4	MFDDRNNCQHLMNFFVILYRNKMDHLPTEFDIQKLYDDKMTYDIIKKTARDTGLTVDEIFELIGPCWLDWIETSPYATLIHVIGPNLYCLLNNLNTLYDHLGASFTHMMPPEFKCQETQDPQVYRLHYYSNRKHLKGMAIGIIRDIARSLYNLKIDISVLYDGIAENRLAYKNHIILEIHELGPYNTSRPMKATISSAELKLLTSNDSLICHVGEDKQNGCYISDSIFNSIFPFHIIFDHELKIRRTGNSISKKLMQIYPYNNTYRPRLNELFQCLKPPLMLTLNNILDNINSDFIMEAIDQESLGHYQTFQLKGQMIRLMDDNSYILYMSSLVVKKLHELKRQGFYISDFPLHDKSRDLLLLHQYHQVEKDLNSKVETLTAQLQQSTTLLQAEKSKVN…
pending	PH4_006959-RA (5’ part)	006959A	Hoilungia sp. H4	MEYQYGLINHALSLLVRREFGDDMWQMIKDKLEMSSDDSYFIQRKVYQDDITFDLVNATSEVLGIEVNDLLETFGRFFVEFCEDLGYKRILEVMGRNLYEFINNLDSLHDHLATIYSGMQAPSFRCRYNTDTDTITLHYYSVRPNLEYIVVGIIKEVAEKVHHIKVNMEVVKSRQHQSDDIQFLIYPQNPNSSRNMRVVCPQRSFFDGATGTITTANKASTNKAETLSNSDVTIISRYQGQQVKPLGNQNFISPTTFCQAFPFHVLFDRQLIIQQVGHVIERMIPAYRLDGLKMDNVFKIMRPVIDFDFDSILSHINTVFVLSMKPPCPSFLEEYLQGSDVRFKGQMIYLEENNLMLYHCSVSISSLEELRHHGLYLCDIPRYDASRSVILRSDHFRNE…
pending	PH4_006959-RA (3’ part)	006959B	Hoilungia sp. H4	YGFINYALELLVVRKYGQETWNEIKRKAEVDIESHFLLRMIYDDQVTFQLVNVACDVLGLSQNEILEQFGAMFFKFCQESNYDKILQVLGGSLKDFLCNLDALHDHLGTIYPGMRAPSFRCVERASDGALVLCYYSYRVGLEHIVIGIVKAVAKKLHNCQVDVVIEKTRNETGDHVEFAIHMKPTETSKIDKRKSIMSLIGSPTDLDASAMSEDMLIGSSTFCKAFPFHIMFDRDLNIQQAGTSVARVIPHIFNQQYKFAHLFDLVRPQMEFTFDSILSHINTVFVLKTHDGFLDVSQLKSSSEIFRANNQSVLRLKGQMLHIKESDVMLFLCSPSVGNLDDLQGRGLYLSDIPIHDATRDLILLSEQFKAEYELTQKLEVLTDELQHTYRKLEEEKRR…
pending	PH4_006958-RA	006958	Hoilungia sp. H4	MKDENMSLLHQALRSAVEKHNTEAWDQLQQYIDKHNQSEKSSIESESEREFVLIETLIKLACQILDDVEWDRLMEDFGYRFIEECHNDIKYQRVLHSIGYTLSDFLIHFDCLHDHLNCSKKFTNILPPSFICNVENPDSILLESYHQRNRWSYFTVGIVKAVAEIVFNQPVSIDVLEASNRHENYKCQFYRIHYRCISLKKSTQAINVSTSPKDLKILPATFCKAFPFHFIINRDMVLIQVGSGLIRFLPSELPDIDIFLGSSISYETRYFADCLKMVTPKVEPTFEDILSYCNSRFTLETVSQLHGKTIQLRGQMIYASESDCILYVGSPCVSALEELKGRGLYLSDIPVHDATRDVILVGEQAKVQEDLVTRMQKVKAKLEQASKELRQEKTKNVDL…
pending	PH4_006957-RA	006957	Hoilungia sp. H4	MYGFIHRALQDLIVRRYGKEEWKRIIDKAGIQEESRAFLLHQSYDDALTVKLVSTACEILGSSMENMLEKFGEHFFQYCVDNGYDRILRILGSTLYDFLFNLDALHDHLGSSYQGMNAPSFRCTSSLDGNIILHYYSLRHGLYPIVIGIVKTAAKQIHNTDVKIQVISISTTSKGKCHVQMLISQVDGNHPNANFIESAAQSPVRGERSSSFNSGATVATNSKIRIKVGTFCQAFPFHIMFNRQLKITQVGHSIRRVLKLPANLAEADIHFNSLFQLDRPQMRFNFKNVISHINIVFIISTINQSPEDPACQYQRQFSNHSLEYNTSNPSNNTNLRRNNSYNNTSISDTIKLKGQMIYVHDSDSMLFLCSPRFNSLEELAQQGFFISDFPIHDTTRDVI…
pending	PH4_010320-RA	010320	Hoilungia sp. H4	MAIENEEDSRSATGISEITGRSKRFFREDFLSQRGRREYLMKLLILISIPILGVIIESVIRLANAITEEIASLNTRGQMNVSISLAQLIHSLQNERGQRILAVENITSITTVSKAYNSTDSWIAKMNIWPLPNKELLPQFLHSEINLQNHLQIHRNRSNISIIAASAVHKFILEEIFFYESVIKPLIGYLLRLAPVSKNPNVWKLFVGYKMLATSKEEAAIVRELGIIYHHLGYIKENDLRSFIKADSLNSAFLQTAQLYASQITGYLNNELESYPSLLLTLNKMKLEITTNQTAHNRNSLMWWFQLNTAYINIESAVQKKLATQIEIHLSDDIRIENTDVIVAVCILFIVICASPLLIKFVLNLVQSIKRFAEDVIQKTDQLRFERERANSLLYRMLP…
pending	PH4_009624-RA	009624	Hoilungia sp. H4	MNQLTFKEIKFEGANSLATLSTTTLDEIPINHPSKSVSFFRDDATTTRGRLCQSMKIMILILLPCLGLFVESCITFINSMQSSQAYEEILDTLSLSSTYTTLVHQLQLERSHSVYYVASNYSRTVLQSLIASQQTTNKTIIHNLQNYPQFINSTFGDQVMLLQYLHQHRIEVVRFKNSNPDQELQFYSDIINPFLTWINQNLKNSSRFHIWQHSVAYHSLLLAKEQTSYFITFASLYYVQPVFDTYQRDQLVKLHGSADAYFKNAFYYSSEASTFFIQNVSTSIQQRFMNNNLAIIYKNQVHTVSIQEGGTWLSITTVYLELLQTMNVLVVDHIHSIAKRLDHESHIDIILSSILLVVVFIACPILIGIMYKTLRNIQLLAIHLSRQTQQLQDERARAN…
pending	PH4_005771-RA	005771	Hoilungia sp. H4	MLRKNFRCFAVAPLDDTDCQITQQNQYLPCKYLTCGHWLTLKDDPTTHCGRRNQLIKLIVFILIPCIGLFVQSAFTVVGSIQSIDDANNIEKIVNFSVDCSHLVHVLQIERGMSALYVSSNYSDQVFQQLIQIHATTDTNYSSLACFFDNNTEMFDHVVEVRNYLAFNRQKITNRSQSANEVVTFYTDTIAVIIKNIWQKIQQFKHDELWKSLVSFQLLMAAQEETGAERAIGSTYFAQTSLNPQSHARYIQKNTRGQTLLYTCFKYSTIAYNYYIINISQSTFAKTISKQRNQIIDNIPHQPSVVAGTYWFNNMTRYITSLYGINNRITNNIMARLEESKARANGNLTLVILLLGVICFVCPSLLFLLYRLMSNMQNLAKDLSQRTNQLNQERQRADN…
pending	PH4_003247-RA	003247	Hoilungia sp. H4	MKGVIKFPSDASLPKKLWNSSLCCGDNPVTTRGRRLQILKMLLLVCIPCIVLIVQASFSFSTELTRKYSTQTIRKNINFSLTYASLVDRLQYEVGLTIYYIGSNYSDPIYQQLRMARLSTDIEVNEIAWPKNVTINGYTSHSEFLIQLKLKRQRVDNQSSSMNDQIEFYSKSNEIFLTWLSTTVQNANNSNLWKILVGYQMLSYGKEEKSLERASGILYYFRGYLNASEHLYFIEKTSKGRTYLNISKQYSQTIRQRFNTTDEINDLQTQQQLILFNEKITIIDDSKASLWFFNMSNYINALYIIQAQVGHQIINDATIINQAADVDLALSAFLLVVVLFTCPILVYLISRLTTNMQLFAKQLADKTGELEYERKRTDDLLHQMLPPPVVKRLKQGKPV…
pending	PH4_010681-RA	010681	Hoilungia sp. H4	MRIPLLDRLLNRRSSSTVHIFRATQITDCIQNKMNNSMESGEGDQEDYYHEKKPRYQSRVDFCLIISILVVLCGTMMIFSLINYFKLSSIVGKENMISDRLQIVTECLKMNQQLLEERDVSSYYVNNNYSISFYQDKVIPVRHSTDRYLTYLYLNSLQNNSALIIDKYRVRQLLVQYRPLIDSANRSSSQIFQFYTNLITQNHKIAVNYIQQVDVVHFWHDVASFVFVLRGMESLEAEQITGSLYFENGQFPDKYHQLAFVSQASEKQLFAHQAMKHSVTCAYLYKQEFCNTTLIEDIEEIESFLGSNQPMLPDPKRHLYWLNLTTTYNQKLYIIAQKLGQSIITSNSLSEILHYHQLPLSVATMIIVLTAALFLGLAVGRFLCSSYATIKATVSQTEI…
pending	PH4_007613-RA	007613	Hoilungia sp. H4	MNLLTSAIPSRRKRSTLIRYDSVEYYDSAEPSHRLNFWQKYCGREVEFYAERVYQLSEHKVELIQSTSIFLDWQNLVASHFLILAEDEATFCKAIGNLYYLRGYLHPSELLLFVQHSSRHQLYLSAAERYSSFVRHYIQYQFNDTLRNIVGQEMTKIMLNKRHQSTTNLVSRWNVSITLYLQTLTTLSYQLRDKIYAENAQLVRKIKLVNNQQILILIAALIIGVLVIIMTSGMQRVIHRQVIHFIEQLRDIEYHRGRTDQLLHQLLPCTVAEQLKMGKVVIAESFDDVTVYISDIVGFTNICHSTTPVQVVYMLNAIYTLFDRIVDRYQVYKTETIGDAYMVASGVPKRLSDRKHTAEIATMAMEILTNMERIKIPHAPVNQLRMRIGIHTGPCVAGV…
pending	PH4_007053-RA	007053	Hoilungia sp. H4	MAKIHLIRNTRVVSPLDQHKVKKKDKNKLKMINDRKKQDDTTSCFHHFNCNYYPSDLVTHQGRKVMAIKLSITLSLLLLAIIIQAGSLYFISVQQIDKVDFISDDIIISSGYANLIQVLQRERWSTLLAIHNLSQSIPSSTLILTSNVDDGNTTTAFEHQVIAIRNATNQQFEQRIVLINASLSNQFHQRRHQLYQQLLVYRHQLDSNLTNYSNVLQLTVSSHYHHLIQLIFNWITELHHSSIEDLLWQEIVAYHWLIHSLEKLEWMRYYGQLMQYNYSLPSSYLASWMKAYYQQQLYIQRALAISSQVKRHYQLYSNATIMMQLNVLQSQLYSQHADSHTIHYQQLLSTWSSYLTQYQATIISAQFQHRDYLTSQLHRLKLLTQTSQTTIIAILILVL…
pending	PH4_011769-RA	011769	Hoilungia sp. H4	HQIIKLFILLLIPSVALAALTTAEMISDIIKQDNAAKIQHDVLKSVQFGNLIHSLQIERDYTVLYVDSNFTRSTFKMVLQKRLFVTKILKEIHPWPVSQPPVSFLINSTIFQDYLTRHRDTVVDQYNTNTTALDELKFYSNVIDQILRWIIDRIYIGKNDKLWNHLVAYRLLLNGIERIGMERALGSMYFTNYALKDEEITLYYARLQIGRSNINSARQYSKLVDDLFHNYIYQMANSSYEQIQLYRNMIISNILHTASLSKANDWFDNITHYIDELYHIQQDLADFIVAQSNSISRNATSAFIISTTVLVSTIIICPIILYLTIKLTQQNQLFATQAATQTHMFLRERRKNDGLLIEMLPKSVVRQLKEGKYVNAEAFDNATLYFSDIADFTKICYQS…
pending	PH4_007748-RA	007748	Hoilungia sp. H4	MPSRSYHGHQAGMSASSSKYAEFFSVGPGDSNSDNNTDAPSVTIIGKKRCWLNDDPSRDSGRRKQMLKICTLILIPCIGLAVSTIIALLADASAYNKTNLLRDEIAVSIQLGNLIHYLQIERGQTVLLVSSHYDKLVFVNVVKRRLETNTEIEKINPWPITGTDKEFLSNATVFRQYIENHRNMVVDTENTTITNELKFYSNINSDLLSWISKRLRDVRTELLWNHLVSYQLFISGKEETGIERAIGGIYFVQNQLSQFQILSYYSRLQRGEMSINSSRQYSQYVDTLYQRHAINNSYYIPLQYLRSTIIANKYHHPSVTDANYWFDNITQYINQLKTVQDETAYFIQAQSTNLGDAAYVNFVMSLLLLIVVSIVCPLLLYFISKLLRHIQSYAINLSD…
pending	PH4_011388-RA	011388	Hoilungia sp. H4	MITSSERQLHLNSQLRLKSRNSLALYKDFQVGSEDDNSSENQRRDHFRRINSRSQHIRDFNKRMQPVKMTILILIPCIGLTAMTVSSLITNAVAQKQANQVKLEIASSIQLGDLIHRLQIERGQTVLYVSTNYDNFIFKSLFENRTLTNQVIDAIQPWPKLAPNLSASAYYLANRTAIRRYLDYHRDKVVDIHNTTALDELLFYSKLNNQLLNWISGGIQTVQTDHLWNTLAAYQMLLKGTEETGLERAIGSVYYSQIQLSYPEILLYYSKLQLGNLSLASAIQYSSYIADGFKNMAFNSSMMKKLQNLRNVIAENVPHTPSITKANYWFAHISIYIDQLKIIQDNTAHYIQSQSSSTNETASKNFILSLILLITVIIICPILIYLTVKLTQSIQAYAV…
pending	PH4_011247-RA	011247	Hoilungia sp. H4	MFRKRKMDNQQQAHHFKLPDNGNGNAYSDFFSSYDTDENFYEAPMTLAKVNTHRQCMNDDPTRSFGRRIQSLKMITLILIPCIALAAVTISSLVKDALKFNQANQVKETVDVGIKFAKLIQTLQIERGQTVIYVSSGYKNVAFKSVHNKRIATNEAIEEIQPWPKADIPVYYLSNVTVFLNYLNNHRDNIVDIENTTVANELTFYSDIIAYILTSITTRLHKARTEELWNDLVGYQMLISGTEETAIERALGAVYFSQSQLSQSQLLEYYSKLQLGKMNIKAAKQYSDFVKKEYEKDIVILAIFKLLTKLRNEISVNAPHIPSVIRANLWFDNMTVYIGQLSIMQKQTIAHIANNSNIIRQEATNNFIISIALLVSVGIICPLLLYLTTTLTRNIQLYA…
pending	PH4_012087-RA	012087	Hoilungia sp. H4	MDNRGKVSLQRPSLSSEVKSIFNNEDLEDNVSDVASIEYSTLKTRRNRCINIINNGFLRKNLQSLKTVILILIPCIALVSVTASSLVKDSARYNDSVNIKQEITLGAKIAQIIHQLQIERGQTVLLVSSNFTRSVYKNVLSKRKLTDEAIAAVVTWPPIIGSSNTIYYMHNSSTLHHYITNHRNQVVDTTNTTIMDELQFYSDIVSRLLDRLTNGLFRAKNDQLWNHLVAYRLLLGGAEESGVERALGSVYFSKSHLDRIELIRYYAKFQLGQMNINSACQYSSYINNLHQALILNSSVYAQVQNYRQIISANAIHQSSIVDANRWFDNMTLYINLLSVIRNKTAQFIQNRSDLIISAASSNFTISLTLLVSVIIICPLLLYITSRLTSNIQHYATNLA…
pending	PH4_010894-RA	010894	Hoilungia sp. H4	MAYMHSRKLYHGRLKSSNCCIDDRWTIKITDFGVPILRKVDTKMKNIEINEYEYSDSRKRYERVYLPPELLHYDKLPPPEPTTDIYSYAIILIEIATRQDPTAEDASQDDGTWRPPLPELDVGNGESFCPNPAKYLELIKYCWDEDMLSRPTFEIIKKILVEVNPSKMSPVDAMMSMMEKYSKDLELLVAERTQELELEKQKTDRLLYSMLPKPVADKLRQGKGVDAQGYESCTIFFSDIVGFTSIASRSTPIQVVTLLNKLYTTFDDILDRHDVYKVETIGDAYMVVSGLPQLNSRHACEIANMALDLVAVCDEFVVPHMPQWKFCIRAGTHSGSVVAGVVGLKMPRYCLFGDTVNTASRMESTGEALKIQISGTTREILDSFGCYIMESRGQINVKG…
pending	PH4_000663-RA	000663	Hoilungia sp. H4	MTILWLTRIIDNNDQQKMTPSLVISTAIKVMFIWFAINLSVSKGERYGIGYLGPYNYTPRAGLFGAIDIAGAVTLAVAEINNSSTLLPNDQLEFHYRDTKCDAKSSLGATVALVNQFDVIAFIGPACSPGCQSAGLLASEWNLPMISYVSTSPAMSDHKIYNTFARTNGPLSQQADAFYAIMKNFGWQHFSLICNYVENRFIWTKLCELIIEKARESNSQVTFATARDYDLITATEEDIELLLTELNQNSRIIVVIADTKYLRKLILVANKIGMTQGKHVFITFEANPGLNFQQIAWKNPNDQRNDSVAYKAYRNVFFLSVKAKHSSNYRDFDDKIRQSMLLPPFFISLHQRPVGLYAPFLYDAVYLYAHGLNKTLSQGGDPRNGSLITHNMISTSFEG…
pending	PH4_005709-RA	005709	Hoilungia sp. H4	MLRAQKLGMTNGEFVFISFEINISYDYIFRTTTWKNGTADSASNQLALEAFRSLLIFGVVVDFGADYEQFTDEVRRRMSDPPFNIPQNETLATGVYVSLLYDAVMLYAHGLDGAIKHGNSLYDGQTIAKFMLNATFQGKSGFMALNQNGDRRMNYGIFDLKNVSTSPNFAMVLKYNSYSDEMIIDSRFQGRIEWAYQNYTTPLDEPFCGFDNSKCQRSDQTASIIGSAFGAALALCIVIGFFWYRRMQYLARLAGMPWKINPADLVFSRTVASCHFGGSLGSVGRQSQNSNTSNALQLFTRVAKYKSNTVAVKLVERTRKLELTRDIMKEFQTLYDMHHNNITTFIGAVVEDIKAQVVTQYCPRGSLQDVLENNDIELDMNFKVSFATDIVQGMIYLHS…
pending	PH4_003411-RA	003411	Hoilungia sp. H4	MLTMMKLSLCLPFFILLQMVISRHDISRRNSQQKPELRMAALLTWNDQLTLSKIVGAIPVGVADIEKAQILPQFRINMKYYNTFCLAKDGLVAIANIKATFNPHVFIGPDCSVVCQPGAILAGSWNIPMISYACSADDLSRQNIYPTFARTVGTTYILATAFPFIFQQYGWKSAVIMASTQEIWQYQATNIKKLLEEKNITIYEQSFVPGYHGDGRRIQTKNILLSHSDKATIFVLCAYGGDIREIMLNAKDLGLLNGKYAFIAVELNIDSHIGSQTWMGNDTRDQEALEAYNGMLNVHLKTPDSPTWKNFTTEIRRRVAAPPYNKPLPANEKVDTYAGTLHDAIILYALALNATLQEGGNITDGITVANKMMNRTFSGVTGEVVIDKNGDRDPDYVLQ…
pending	PH4_002654-RA	002654	Hoilungia sp. H4	MKGNTGRCTPMKFSIAAVIFMLLTVVLSDGLQKKAKANLKLGVLVPFNSLDSSVVDTAVNLALEDINADETLLSNYNITAEILDTRCTVNLGVAAALQLYRKNVSAFIGPQCDSVCEVLGYLSREWNLPMISYACESIILSNKLFYSTFSRTVGPVSQASVLYGGTLNYFKWKRAAILSSSDRSWQLTANSIIRVFYQFKLQVVSNRVFEPISSYYYFRRTLYDIIADIRKQTRVIIICASPPDVREILIIAKELRMLNGEFVFLTSKVRAADRFTNSSNYASLSFHNVSTSESIDEVFQGLMTLRIYVPPQKKANSSFSAFADRIRNRLNLSPNFRIDYYAATIYDAIYLYAYSAASALRNNQSAINNGTMLQNYIRNRHFQGASGEVRINKDGDRLA…
	braker1_g08562	g08562	Hoilungia hongkongensis H13	MYGIINHVFQALVEERFGKETWQHLRNTLECIPEKFMMKHPYDDNITLDIAEEASKLLGIPTDQLFETYGQFFVVWCHRTNYASMMRVIGSNLFNFLSNLNALHAHLSMVFSSMKPPEFQCMPSDDPKKFYLHYYSCRDSLCGIAIGATREAARSLFNRRISINIISKTIDNSRYANRHHVVFEICDLGYADVKLARAETIAIELGPDSPLQMNGYSSDSSDYQPQVNYVNAKTFCRIFPFHIIFDQELIIKRVGIGLYRRLPGLNVNDKPRLDAFFECLKPPVKLCKRSIKSYQNNDFILQCKGESDNSCGSFQLKGEMVQLGEANSNYMFICSPVVEKLTDLKNRGLFISDIPLHDMTRELLLLNEQRLAEFQLSKQLEETTAQLQATSVALEMEKV…
	braker1_g06269	g06269	Hoilungia hongkongensis H13	MYGIINHVIQMLIEEKFGLELWNEIRQLAGNVPETFIMKESYDDKITYDLIKAIMTKTGLTVHQVFHTFGNFWAEWTERSSYIIMMRIIGPDLYTFLNNLNALHVHLSMTFSKMLPPEFHCERTQNPKIYHLHYHSNRKLLRGVASGIIERAAQIIFNLKLEIECIYDGIDEERETYRNYVILEIREVGYVKNDNNSHDLEQQNQVLSPQAQERKDDDPEQFISNSIFCDTFPFHIIFNDKLEILRAGSSLARKLKLFTRPDKPKITELFHCITPPIRLNKRTILKYNTTNFTLELKSGVVDQLLQLKGQMIRLKHNYFLFICSPVVDRLADLEKRGLYISDFPIHDPSRELMLLNEQRVAEFHVHKKLEETTAMLEKTSVALAAEKVKTDNLLHSMLP…
	braker1_g06357	g06668	Hoilungia hongkongensis H13	MSTQVKPIHADISYNETVELTASNVQVDVKNSSNNATIGGISSKLTDFDTTTTHPQNHGVNGQLSHGQYRHHVLGCCFPSSLVVRFESKLLESIYQRYFSRQKMQSLEILMALTFLVNVGLFVLYVVYAVNSTTERLKLIRANQLAITGSFALCNVITLILMKSKVLNNTILSFIPHLLWVLIFGQLFANLYASNIPISPSDYIGFQIFFTFTVYIMLPLRLSWCIILNMITAIAHILILALSSKINLADFGSQLAANVVLIIGSNVIGLMIFGVSDQKQRLAFLDTRMSMEAKVKMEAQSKQQERLLTSVLPRYIALEIQSDMNNSSTGSVSDKQFSSFYIQRYENISILFADIVGFTKLSSMFTAQQLVQTLNELFGSFDEKAEENHCLRIKILGDC…
	braker1_g09158	g09158	Hoilungia hongkongensis H13	MYGLINHALSLLVRREFGDDMWQMIKDKLEMSSDDSYFIQRKVYQDDITFDLVNATSEVLGIEVNDLLETFGRFFVEFCEELGYKRILEVMGRNLYEFINNLDSLHDHLATIYSGMQAPSFRCRYNTDTDTITLHYYSVRPNLEYIVVGIIKEVAEKVHHIKVNMEVVKSRQHQSDDIQFLIYPQNPNNSRNMRVVCPQRSFFDGATGTTTTANKASTNKAETLSNSDVTIISRYQGQQVKPLGNQNFISPTTFCQAFPFHVLFDRQLIIQQVGHVIERMIPVYRLDGLKMDNVFKIMRPVIDFDFDSILSHINTVFVLSMKPPCPSFLEEYLQGSDVRFKGQMIYLEENNLMLYHCSVSISSLEELRHHGLYLCDIPRYDASRSVILRSDHFRNEYQI…
	braker1_g09159	g09159	Hoilungia hongkongensis H13	MYGFINYALELLVVRKYGQETWNEIKRKAEVDIESHFLLRMIYDDQVTFQLVNVACDVLGLSQNEILEQFGAMFFKFCQESNYDKILQVLGGSLKDFLCNLDALHDHLGTIYPGMRAPSFRCVERASDGALVLCYYSYRVGLEHIVIGIVKAVAKKLHNCQVDVVIEKTRNETGDHVEFAIHMKPTETSKIDKRKSIMSLIGSPTDLDASAMSEDMLIGSSTFCKAFPFHIMFDRDLNIQQAGTSVARVIPHIFNQQYKFAHLFDLVRPQMEFTFDSILSHINTVFVLKTHDGFLDVSQLKSSSEIFRANNQSVLRLKGQMLHIKESDVMLFLCSPSVGNLDDLQGRGLYLSDIPIHDATRDLILLSEQFKAEYELTQKLEVLTDELQHTYRKLEEEKR…
	braker1_g09157	g09157	Hoilungia hongkongensis H13	MSLLHQALRSAVEKHNPEAWDQLQQYIDKHNQSEKSSIESESEREFVLIETLIKLACQILDDIEWDRLMEDFGYRFIEECHNDIKYQRVLHSIGYTLSDFLIHFDCLHDHLNCSKKFTNILPPSFICNVENPDSILLESYHQRNRWSYFTVGIVKAVAEIVFNQPVSIDVLEASNRHENYKCQFYRIHYRCISLKKSTQAINVSTSPKDLKILPATFCKAFPFHFIINRDMVLIQVGSGLIRFLPSELPDIDIFLGSSISYETRYFADCLKMVTPKVEPTFEDILSYCNSRFTLETVSQLHGKTIQLRGQMIYASESDCILYVGSPCVSALEELKGRGLYLSDIPVHDATRDVILVGEQAKVQEDLVTRMQKVKAKLEQASKELRQEKTKNVDLLNTIF…
	braker1_g09156	g09156	Hoilungia hongkongensis H13	MYGFIHRALQDLIVRRYGKEEWKRIIDKAGIQEESRAFLLHQSYDDALTVKLVSTACEILGSSMENMLEKFGEHFFQYCVDNGYDRILRILGSTLYDFLFNLDALHDHLGSSYQGMNAPSFRCTSSLDGNIILHYYSLRHGLYPIVIGIVKTAAKQIHNTDVKIQVISISTTSKGKCHVQMLISQVDGNHPNANFIESAAQSPVRGERSSSFNSGATVATNSKIRIKVGTFCQAFPFHIMFNRQLKITQVGHSIRRVLKLPANLAEADIHFNSLFQLDRPQMRFNFKNVISHINIVFIISTINQSPEDPACQYQRQFSNHSLEYNTSNPSNNTNLRRNNSYNNTSISDTIKLKGQMIYVHDSDSMLFLCSPRFNSLEELAQQGFFISDFPIHDTTRDVI…
	braker1_g05999	g05999	Hoilungia hongkongensis H13	MAIENEEDSRSATGISEITGRSKRFFREDFLSQRGRREYLMKLLILISIPILGVIIESVIRLANAITEEIASLNTRGQMNVSISLAQLIHSLQNERGQRILAVENITSITTVSKAYNSTDSWIAKMNIWPLPNKELLPQFLHSEINLQNHLQIHRNRSNISIIAASAVHKFILEEIFFYESVIKPLIGYLLRLAPVSKNPNVWKLFVGYKMLATSKEEATIVRELGIIYHHLGYIKENDLRSFIKANSLNSAFLQTAQLYASQITGYLNNELESYPSLLLTLNKMKLEITTNQTAHNRNSLMWWFQLNTAYINIESAVQKKLATQIEIHLSDDIRIENTDVIVAVCILFIVICASPLLIKFVLNLVQSIKRFAEDVIQKTDQLRFERERANSLLYRMLP…
	braker1_g02609	g02609	Hoilungia hongkongensis H13	MNQLTFKEIKFEGANSLATLSTTTLDEIPINHPSKSVSFFRDDATTTRGRLCQSMKIMILILLPCLGLFVESCITFINSMHSSQAYEEIQDTLSLSSTYTTLVHQLQLERSHSVYYVASNYSRTVLQSLIASQQTTNKTIIHNLQNYPQFINSTFGDQVMLLQYLHQHRIEVVRFKNSNPDQELQFYSDIINPFLTWINQNLKNSSRFHIWQHSVAYHSLLLAKEQTSYFITFASLYYVQPVFDTYQRDQLVKLHGSADAYFKNAFYYSSEASTFFIQNVSTSIQQRFMNNNLAIIYKNQVHTVSIQEGGTWLSITTVYLELLQTMNVLVVDHIHSIAKRLDHESHIDIILSSILLVVVFIACPILIGIMYKTLRNIQLLAIHLSRQTQQLQDERARAN…
	braker1_g02610	g02610	Hoilungia hongkongensis H13	MLRKNFRCFAVAPLDDTDCQITQQNQYLPCKYLTCGHWLTLKDDPTTHCGRRNQLIKLIVFILIPCIGLFVQSAFTVVGSIQSIDDANNIEKIVNFSVDCSHLVHVLQIERGMSALYVSSNYSDQVFQQLIQIHATTDTNYSSLACFFDNNTETFDHVVEVRNYLAFNRQKITNRSQSVNEVVTFYTDTIAVIIKNIWQKIQQFKHDELWKSLVSFQLLMAAQEETGAERAIGSTYFAQISLNSQSHARYIQKNTRGQTLLYTCFKYSTIAYNYYIINISQSTFAKTVSKQRNQIIDNIPHQPSVVAGTYWFNNMTRYITSLYGINNRITNNIMARLEESKARANGNLTLVILLLGVICFVCPSLLFLLYRLMSNMQNLAKDLSQRTNQLNQERQRADN…
	braker1_g00821	g00821	Hoilungia hongkongensis H13	MKGVIKFPSDASLPKKLWNSSLCCGDNPVTTRGRRLQILKMLLLVCIPCIVLIVQASFSFSTELTRKYSTQTIRKNINFSLTYASLVDRLQYEVGLTIYYIGSNYSDPIYQQLRMARLSTDIEVNEIAWPKNVTINGYTSHSEFLTQLKQKRQRVDNQSSSMNDQIEFYSKSNEIFLTWLSTTVQNANNSNLWKILVGYQMLSYGKEEKSLERASGILYYFRGYLNASEHLYFIEKTSKGRTYLNISKQYSQTIRQRFNTTDEINDLQTQQQLILFNEKITIIDDSKASLWFFNMSNYINALYIIQAQVGHQIINDATIINQAADVDLALSAFLLVVVLFTCPILVYLISRLTTNMQLFAKQLADKTGELEYERKRTDDLLHQMLPPPVVKRLKQGKPV…
	braker1_g06324	g06357	Hoilungia hongkongensis H13	MYGLINHIIKVLLKTKFGNEFWEKIRNKMDHLPTEFDIQKLYDDKMTYDIIKKTARDTGLTVDEIFELIGPCWLDWIETSPYATLIHVIGPNLYCLLNNLNTLYDHLGASFTHMMPPEFKCQETQDPQVYRLHYYSNRKHLKGMAIGIIRDIARSLYNLKIDISVLYDGIAENRLAYKNHIILEIHELGPYNTSRPMKATISSAELKLLTSNDSLICHVGEDKQKGCYISDSIFNSIFPFHIIFDHELKIRRTGNSISKKLPQIYPYNNTYRPRLNELFQCLKPPLMLTLNNILDNINSDFIMEAIDQESLGHYQTFQLKGQMIRLMDDNSYILYMSSLVVKKLHELKRQGFYISDFPLHDKSRDLLLLHQYHQVEKDLNSKVETLTAQLQQSTTLLQA…
	braker1_g08625	g08625	Hoilungia hongkongensis H13	MNLLTSAIPSRRKRSTLIRYDSVEYYDSIEPSDRLNFWQKYCGRGTLTSDSSQYNRTKYQGITIILLTTLICIFFLVISAVNFRRSTKDIAQINSIRLDIDSLFDHVDKIQTILHELSATIMFINSNYSMDVYNSQVLIYRNFTDSKFEGKHDHDEHNDDNDSDHDDESIHHEIEEHRNLTDLALTSVVTEVKFYAERVYQLSEHKVELIQSTSTFLDWQNLVAIHFLILAEDEATFCKAIGNLYYLRGYLHPSELLLFVQHSSRHQLYLSAAERYSSFVRHYIQFQFNDTLKNIVGQEMTNIMLNKRHQSTTNLVSRWNVSITLYLQTLTTLSYQLRDKIYAENAQLVHKIKLVNNQQILVLIAALIIGVLVIIMTSGMQRVIHRQVIHFIEQLRDIE…
	braker1_g06323	g06324	Hoilungia hongkongensis H13	MRIPLLDRLLNRRSSSTVHIFRATQITDCIQNKMNDSTESGQGDQEDYYHEKKPRYQSRVDFCLIISILVVLCGTMMIFSLIIYFKLSSIVGKENIISDRLQIVTECLKMNQQLLEERDVSSYYVNNNYSISFYQNKVIPVRHSTDRYLTYLYLNSLQNNSALIIDKYHVKKLLVQYRPLIDSANRSSSQIFQFYTNLITQNHKIAVNYIQQVDVVHFWHDVASFVFVLRSMESLEAEQITGSLYFENGQFPDKYHQLAFVSQASEKQLFAHQAMKHSVTCAYLYKQEFCNTTLIEDIEEIESFLGSNQPMLPDPKRHLYWLNLTTTYNQKLYIIAQKLGQSIITSNSLSEILRYHQLPLSVATMIIVLTAALFLGLAVGRFLCSSYATIKATVSQTEI…
	braker1_g00824	g00824	Hoilungia hongkongensis H13	MAITGRDRSGQSIYKSTTFGEYSDIFKNNTRNSVSSSPSNTTISFKNFGKGTLCLNDDPTKANSRQHQIIKFFILLLIPSVALAALTTAEMISDKIKQDNAAKIQHDVLKSVQFGNLIHSLQIERDYTVLYVDSNFTRSTFKMVLQKRLFVTKILKEIHPWPVSQPPVSFLINSTIFQDYLTRHRDTVVDQYNTNTTALDELRFYSNAIDQILRWIIDRIYIGKNDKLWNHLVAYRLLLNGIERIGMERALGSMYFTNYALKDEEITLYYARLQIGRSNINSARQYSKLVDDLFHNYIYQMANSSYEQIQLYRNMIISNILHTASLSKANDWFDNITHYIDQLYHIQQDLADFIVAQSNSISRNATSAFIISTTVLVSTIIICPIILYLTIKLTQQNQL…
	braker1_g07027	g07027	Hoilungia hongkongensis H13	MPSRSYHGHQAGMSASSSKYAEFFSVGPGDSNSDNNTDAPSVTIIGKKRCWLNDDPSRDSGRRKQMLKICTLILIPCIGLAVSTIIALLADASAYNKTNLLRDEIAVSIQLGNLIHYLQIERGQTVLLVSSHYDKLVFVNVVKRRLETNTEIEKINPWPITGTDNEFLSNATVFRQYIENHRNMVVDTENTTIINELQFYSNINSDLLSWISKRLRDVRTELLWNHLVSYQLFISGKEETGIERAIGGIYFVQNQLSQFQILSYYSRLQRGEMSINSSRQYSQYVDTLYQRHAINTSNYIPLQYLRSTIIANKYHHPSVTDANYWFDNITQYINQLKTIQDETAYFIQAQSTNLGDAAYVNFVMSLLLLIVVSIVCPLLLYFISKLLRHIQSYAINLSD…
	braker1_g00822	g00822	Hoilungia hongkongensis H13	MVTSSERQLHLNSQLRLKSRNSLALYKDFQVGSDDDNSSENQRRDHLRCINSRSQPIRNFNKRMQPVKMTILILIPCIGLTAMTVSSLITNVVAQKQANQVKLEIASSIQLGDLIHRLQIERGQTVLYVSTNYDNFIFKSLFENRTLTNQVIDAIQPWPKLAPNLSASAYYLANRTAIRRYLDYHRDKVVDIHNTTALDELLFYSKLNNQLLNWISGGIRTVQTDHLWNTLAAYQMLLKGTEETGLERAIGSVYYSQIQLSYPEILLYYSKLQLGNLSLASAIQYSSYIADGFKNMAFNSSMMKKLQNLRNVIAENVPHTPSITKANYWFAHISIYIDQLKIIQDNTAHYIQSQSSSTNETASKNFILSLILLITVIIICPILIYLTVKLTHSIQAYAV…
	braker1_g00823	g00823	Hoilungia hongkongensis H13	MDNQQQAHHFKLPDNGNGNAYSDFFSGYDTDENFYEAPMTLAKVNTHRQCMNDDPTRSFGRRIQSLKMITLILIPCIALAAVTISSLVKDALKFNQANQVQETVDVGIKFAKIIQTLQIERGQTVIYVSSGYKNVAFKSVHNKRIATNEAIEEIQPWPKADIPVYYLSNATVFLNYLNNHRDNIVDIENTTVANELTFYSDIIAYILTSITTRLHKARTEELWNDLVGYQMLISGTEETAIERALGAVYFSQSQLSQSQLLEYYSKLQLGKMNIKAAKQYSDFVKKEYEKDIVILAIFKLLTKLRNEISVNAPHIPSVIRANLWFDNMTVYIGQLSIMQKQTIAHITNNSNIIRQEATNNFIISIALLVSVGIICPLLLYLTTTLTRNIQLYAINLADK…
	braker1_g07026	g07026	Hoilungia hongkongensis H13	MNNRGKVSLQRPSLSSEVKSIFNNEDLEDNVSDVASIEYSTLKTRRNRCINIINNGFLRKNLQSLKTVILILIPCIALVSVTASSLVKDSARYNDSVNIKQEITLGAKIAQIIHQLQIERGQTVLLVSSNFTRSVYKNVLSKRKLTDEAIAAVVTWPPIIGSSNTIYYMHNSSTLHHYITNHRNQVVDTTNTTIMDELQFYSDIVSRLLDRLTNGLFRAKNDQLWNHLVAYRLLLGGAEESGVERALGSVYFSKSHLDKTELIRYYAKFQLGQMNINSACQYSSYINNLHQALILNSSVYAQVQKYRQIISANAIHQSSIVDANRWFDNMTLYINLLSVIRNKTAQFIQSRSDLIISAASSNFTISLTLLVSVIIICPLLLYITSRLTSNIQHYATNLA…
	braker1_g07532	g07532	Hoilungia hongkongensis H13	MGKYLICFGFFLLTWTVSPTTGWHALTNQLYDCWPLQSPNEYNMIPCNGLRMSWLGARLDATRSGEEFNVSFQISASNSFYQYVVSRGFYTGNWTQAKSWCESVQCPDAELANSENCCLHHVNVHSCPRTELSTRNATICGPWIGPQGTIFTHTPSLVDNINHQNWSLPVKLLAAGHTSVIAHIRIFKMQIALHTTLEVLPSTVCGDGVCNGTETCDSCRNDCGLCVSIIAAIVVPCALLMVSGIAAISWIYYQKRKLFWDESWIVNHEEIQPDTGVRNALGSLASMANPGSLQGQNVQVFTETGIYKSKVVAIKKVLKNTFGITMDVRREVRHLRELEHTNLCKFIGASIDIPYVYILTEYCPKGSLYDVLQNDDIPLNWSFRISFATDIARGMAYMH…
	braker1_g07696	g07696	Hoilungia hongkongensis H13	MTPGLVISTAIKVMFIWFAINLSVSKGERYSIGYLGPYNYTPRAGLFGAIDIAGAVTLAVAEINNSSTLLPNDQLEFHYRDTKCDAKSSLGATVALVNQFDVIAFIGPACSPGCQSAGLLASEWNLPMISYVSTSPAMSDHKIYNTFARTNGPLSQQADAFYAIMKNFGWQHFSLICNYVENRFIWTKLCELIIEKARESNSQVTFATARDYDLITATEEDIELLLTELNQNSRIIVVIADTKYLRKLILVANKIGMTQGKHVFITFEANPGLNFQQIAWKNPNDHRNDSVAYEAYRNVFFLSVKAKHSSNYRDFDDKIRQSMLLPPFFISLHQRPVGLYAPFLYDAVYLYAHGLNKTLSQGGDPRNGSLITHNMISTSFEGASGRVTLNENGDRILIY…
	braker1_g00715	g00715	Hoilungia hongkongensis H13	MISKYDILLALLMVSMLTPLTTANKTRVTLGYLGPSNYVKPGLFNVGEIGAAVTIAVQDINKDPNLLPNHTLTFVYNDSQCNDKIGLQKIEWQRRTLGVNAFIGPACSAVCEVGGLLASNWKLPIISYVSTSSAMSDHAKYDTFARTNAPLSLAVNALLKVMDHFGWSRLGILRDFGEKRVIWGLLQSTLVDKLDDPSNNYTLSQLLSVDLVNGGDGEIDGWLEQLRKKSRIIALLAGRLYVRRVMLRAQALGMTNGEFVFISFEINISYDYIFRTTTWKNGTADSASNQLALEAFRSLLIFGVVVDFGADYEQFTDEVRRRMSDPPFNIPQNETLATGVYVSLLYDAVMLYAHGLDGAIKHGNSLYDGQTIAKFMLNATFQGKSGFMALNQNGDRRMN…
	braker1_g04948	g04948	Hoilungia hongkongensis H13	MKLSLCLPFFILLQMVISRHDISRRNSQQKPELRMAALLTWNDQLTLSKIVGAIPVGVADIEKAQILPQFRINMKYYNTFCLAKDGLVAIANIKATFNPHVFIGPDCSVVCQPGAILAGSWNIPMISYACSADDLSRQNIYPTFARTVGTTYILATAFPFIFQQYGWKSAVIMASTQEIWQYQATNIKKLLEEKNITIYEQSFVPGYHGDGRRIQTKNILLSHSDKATIFVLCAYGGDIREIMLNAKDLGLLNGKYAFIAVELNIDSHIGSQTWMGNDTRDQEALEAYNGMLNVHLKTPDSPTWKNFTTEIRRRVAAPPYNKPLPANEKVDTYAGTLHDAIILYALALNATLQEGGNITDGLTVANKMMNRTFSGVTGEVVIDKNGDRDPDYVLQNLVN…
	braker1_g01654	g01654	Hoilungia hongkongensis H13	MKGNTGRCTPMKFSIAAVIFMLLTVVLSDGLQKKAKANLKLGVLVPFNSLDSSVVDTAVNLALEDINADETLLSNYNVTAEILDTRCTVNLGVAAALQLYRKNVSAFIGPQCDSVCEVLGYLSREWNLPMISYACESIILSNKLFYSTFSRTVGPVSQASVLYGGTLNYFKWKRAAILSSSDRSWQLTANSIIRVFYQFKLQVISNRVFEPISSYYYFRRTLYDIIADIRKQTRVIIICASPPDVREILIIAKELRMLNGEFVFLTSKVRAADRFTNSSNYASLSFHNVSTSESIDEVFQGLMTLRIYDPPQKKSNSSFSAFADRIRSRLNLSPNFRIDYYAATIYDAIYLYAYSAASALRNNQSAINNGTMLQNYIRNRHFQGASGEVRINKDGDRLA…
P25092		P25092	Homo sapiens	MKTLLLDLALWSLLFQPGWLSFSSQVSQNCHNGSYEISVLMMGNSAFAEPLKNLEDAVNEGLEIVRGRLQNAGLNVTVNATFMYSDGLIHNSGDCRSSTCEGLDLLRKISNAQRMGCVLIGPSCTYSTFQMYLDTELSYPMISAGSFGLSCDYKETLTRLMSPARKLMYFLVNFWKTNDLPFKTYSWSTSYVYKNGTETEDCFWYLNALEASVSYFSHELGFKVVLRQDKEFQDILMDHNRKSNVIIMCGGPEFLYKLKGDRAVAEDIVIILVDLFNDQYFEDNVTAPDYMKNVLVLTLSPGNSLLNSSFSRNLSPTKRDFALAYLNGILLFGHMLKIFLENGENITTPKFAHAFRNLTFEGYDGPVTLDDWGDVDSTMVLLYTSVDTKKYKVLLTYDT…
Q02846		Q02846	Homo sapiens	MTACARRAGGLPDPGLCGPAWWAPSLPRLPRALPRLPLLLLLLLLQPPALSAVFTVGVLGPWACDPIFSRARPDLAARLAAARLNRDPGLAGGPRFEVALLPEPCRTPGSLGAVSSALARVSGLVGPVNPAACRPAELLAEEAGIALVPWGCPWTQAEGTTAPAVTPAADALYALLRAFGWARVALVTAPQDLWVEAGRSLSTALRARGLPVASVTSMEPLDLSGAREALRKVRDGPRVTAVIMVMHSVLLGGEEQRYLLEAAEELGLTDGSLVFLPFDTIHYALSPGPEALAALANSSQLRRAHDAVLTLTRHCPSEGSVLDSLRRAQERRELPSDLNLQQVSPLFGTIYDAVFLLARGVAEARAAAGGRWVSGAAVARHIRDAQVPGFCGDLGGDEE…
P51841		P51841	Homo sapiens	MFLGLGRFSRLVLWFAAFRKLLGHHGLASAKFLWCLCLLSVMSLPQQVWTLPYKIGVVGPWACDSLFSKALPEVAARLAIERINRDPSFDLSYSFEYVILNEDCQTSRALSSFISHHQMASGFIGPTNPGYCEAASLLGNSWDKGIFSWACVNYELDNKISYPTFSRTLPSPIRVLVTVMKYFQWAHAGVISSDEDIWVHTANRVASALRSHGLPVGVVLTTGQDSQSMRKALQRIHQADRIRIIIMCMHSALIGGETQMHLLECAHDLKMTDGTYVFVPYDALLYSLPYKHTPYRVLRNNPKLREAYDAVLTITVESQEKTFYQAFTEAAARGEIPEKLEFDQVSPLFGTIYNSIYFIAQAMNNAMKENGQAGAASLVQHSRNMQFHGFNQLMRTDSN…
P16066		P16066	Homo sapiens	MPGPRRPAGSRLRLLLLLLLPPLLLLLRGSHAGNLTVAVVLPLANTSYPWSWARVGPAVELALAQVKARPDLLPGWTVRTVLGSSENALGVCSDTAAPLAAVDLKWEHNPAVFLGPGCVYAAAPVGRFTAHWRVPLLTAGAPALGFGVKDEYALTTRAGPSYAKLGDFVAALHRRLGWERQALMLYAYRPGDEEHCFFLVEGLFMRVRDRLNITVDHLEFAEDDLSHYTRLLRTMPRKGRVIYICSSPDAFRTLMLLALEAGLCGEDYVFFHLDIFGQSLQGGQGPAPRRPWERGDGQDVSARQAFQAAKIITYKDPDNPEYLEFLKQLKHLAYEQFNFTMEDGLVNTIPASFHDGLLLYIQAVTETLAHGGTVTDGENITQRMWNRSFQGVTGYLKID…
P20594		P20594	Homo sapiens	MALPSLLLLVAALAGGVRPPGARNLTLAVVLPEHNLSYAWAWPRVGPAVALAVEALGRALPVDLRFVSSELEGACSEYLAPLSAVDLKLYHDPDLLLGPGCVYPAASVARFASHWRLPLLTAGAVASGFSAKNDHYRTLVRTGPSAPKLGEFVVTLHGHFNWTARAALLYLDARTDDRPHYFTIEGVFEALQGSNLSVQHQVYAREPGGPEQATHFIRANGRIVYICGPLEMLHEILLQAQRENLTNGDYVFFYLDVFGESLRAGPTRATGRPWQDNRTREQAQALREAFQTVLVITYREPPNPEYQEFQNRLLIRAREDFGVELGPSLMNLIAGCFYDGILLYAEVLNETIQEGGTREDGLRIVEKMQGRRYHGVTGLVVMDKNNDRETDFVLWAMGD…
Q02153		Q02153	Homo sapiens	MYGFVNHALELLVIRNYGPEVWEDIKKEAQLDEEGQFLVRIIYDDSKTYDLVAAASKVLNLNAGEILQMFGKMFFVFCQESGYDTILRVLGSNVREFLQNLDALHDHLATIYPGMRAPSFRCTDAEKGKGLILHYYSEREGLQDIVIGIIKTVAQQIHGTEIDMKVIQQRNEECDHTQFLIEEKESKEEDFYEDLDRFEENGTQESRISPYTFCKAFPFHIIFDRDLVVTQCGNAIYRVLPQLQPGNCSLLSVFSLVRPHIDISFHGILSHINTVFVLRSKEGLLDVEKLECEDELTGTEISCLRLKGQMIYLPEADSILFLCSPSVMNLDDLTRRGLYLSDIPLHDATRDLVLLGEQFREEYKLTQELEILTDRLQLTLRALEDEKKKTDTLLYSVLP…
P33402		P33402	Homo sapiens	MSRRKISSESFSSLGSDYLETSPEEEGECPLSRLCWNGSRSPPGPLEPSPAAAAAAAAPAPTPAASAAAAAATAGARRVQRRRRVNLDSLGESISRLTAPSPQTIQQTLKRTLQYYEHQVIGYRDAEKNFHNISNRCSYADHSNKEEIEDVSGILQCTANILGLKFEEIQKRFGEEFFNICFHENERVLRAVGGTLQDFFNGFDALLEHIRTSFGKQATLESPSFLCKELPEGTLMLHYFHPHHIVGFAMLGMIKAAGKKIYRLDVEVEQVANEKLCSDVSNPGNCSCLTFLIKECENTNIMKNLPQGTSQVPADLRISINTFCRAFPFHLMFDPSMSVLQLGEGLRKQLRCDTHKVLKFEDCFEIVSPKVNATFERVLLRLSTPFVIRTKPEASGSEN…
Q02108		Q02108	Homo sapiens	MFCTKLKDLKITGECPFSLLAPGQVPNESSEEAAGSSESCKATVPICQDIPEKNIQESLPQRKTSRSRVYLHTLAESICKLIFPEFERLNVALQRTLAKHKIKESRKSLEREDFEKTIAEQAVAAGVPVEVIKESLGEEVFKICYEEDENILGVVGGTLKDFLNSFSTLLKQSSHCQEAGKRGRLEDASILCLDKEDDFLHVYYFFPKRTTSLILPGIIKAAAHVLYETEVEVSLMPPCFHNDCSEFVNQPYLLYSVHMKSTKPSLSPSKPQSSLVIPTSLFCKTFPFHFMFDKDMTILQFGNGIRRLMNRRDFQGKPNFEEYFEILTPKINQTFSGIMTMLNMQFVVRVRRWDNSVKKSSRVMDLKGQMIYIVESSAILFLGSPCVDRLEDFTGRGLY…
AAF57725		AAF57725	Drosophila melanogaster	MLNGKAHKSGENPDPSPCPAGGSRMPTPSVKIDISTCQSNRPMESRTAPDDVNPSGEGGLLLVPTHHNLQLDKISVRSISSEDISNGGSGRCCNAAARNPAIKTGRRLQLMQMIILPFIPILALIVQTSVTLQEILEYRSAVADIETQVTIATDLGKVVTRLQLERSEVAFYIFTNGSKQRANLTLRFANTDHALNNMTTWSEISVPTAPDEDEDDREMMLNRYEFQSRLNEFRDRVRLEPEESSITEVMNWYTSINRGLLHHLSEQIKETDNSGVWRYLVGFKNLLKSIECQNIATSFGIRYYGRGSLTAENFVSYVRYEFMAREMINSTLNYAPMLKNMYTNITSTKKFHRAKQMGTTLLKNNPNVSNERSAIEYYELMNNYTDDLRILQKALRRLI…
NP_001356914.1		NP_001356914.1	Drosophila melanogaster	MKLTTCQIAKVFPLLTAFFFLNSPSAASLSFGLSPTFASASASSSLSSSSSSSSHFHSEKPLHSDVLVLRAAKPSRAIATSADAATRSVPASAAETTLGSKSIWPTAIQTKSPRNAREAGRHKRQMQKPAIQQQPLQQQQQRINPPQQKRQQQQQQQQQVQHQAQRVGVLIPPSLHVDLTHVQQGFQNFLDFFQLHLFNVTVDFLRDVDLSGFIKLLELPKYTSVIKTLNAGIMVASHVDVDQNSTIYIGTPSQPRQQHRLHSKQEQEPHRHHHEDSKAKQFPAGEEESHSSGETEENHWNDARIFSGHCHQLAEQLALDFNKTVVLWPCPRMKISSNFLPSFEAISLAVQSISTKLNWSQVDIYIGDDNWGLGLAIAANLHVPYRIEIGRTIRDLHSQ…
NP_788027.1		NP_788027.1	Drosophila melanogaster	MPGPCASAAAFSCILVLLLLGCQRSNPLAAGATVSSMRRLTDTINIGFLAEYSQMRVTLGGLPLAIEDVNKNPNLLPGKKLAFKPVDIGHKMSAYRVKPLRAMTQMREAGVTAFIGPDESCTTEALLASAWNTPMLSFKCSDPIVSNKSTFHTFARTLAPASKVSKSVISLLNAFHWNKFSIVVSSKPIWGSDVARAIQELAEARNFTISHFKYISDYIPTTKTLSQIDKIIEETYATTRIYVFIGEHIAMVDFVRGLQNRRLLESGDYIVVSVDDEIYDSNRRVNIMERNYLDPYIRKEKSKSLDKISFRSVIKISMTYPQNPHIRVPIYGLHLYDSVMIYVRAITEVLRLGGDIYDGNLVMSHIFNRSYHSIQGFDVYIDSNGDAEGNYTVITLQND…
NP_726013.2		NP_726013.2	Drosophila melanogaster	MHLLGISIHFFFLMYVNCFSAHPNPRRNDITWDDLNKDISLDSTTSLAGLNASDAGLEQRMYERSRESKSTQLSRYTEVGEMGSTMRVYNVGVLMASHLDSPFDLERCGPAVDLALDEINKVFLKPHNITLLKKKGSYPSCSGARAPGLAADMYFQDDVIAFIGPACAFALEPVARLAAYWNKPIITGMGDQPPSSEGELTVTSGILGRIHKWKNENTGMFKDKSKYPTLTRMSYCQCRLILVFASVIRQFNWNHVALLVDRSELFSWTVGKNLEYGLRQEGLLSFVKELNGNEEEVYENYLKDASMYARVVILSVRGVLVRKFMLAAHSLGMTNGEWVFLDVEIFQSEYWGDKGWEMKDEHDAKARKAYEALLRVSLLQPTSPKFQDFADNVRENALY…
NP_729905.2		NP_729905.2	Drosophila melanogaster	MFAHPCPAPAGNYHSGLLHPLLLLLFLLAFSNFRPTHGEVFTLGYLTASQRRPGNLDYNRPGLTISGAISLAVEEVNAGRLRDRGHSLQFVVAETYGEEVVSIRQTAALWTQQVAAYIGPQETCVHEGRMAAAFNLPMISYYCTHRDPSNKADFPTFARTRPPDTQISKSVVALLLAFNWTQVSFLYLDDASGQYQPVAETILSTLTDAGVSIRDIRTWNTIYHHGFMDNPFEALVEQTYANTRIYLILGHYYEHVGLMVSLQRRGILSKGDYFVVGIDIEQYDPAKPEKYLRGLLLEDVEPLAVQAFQSYLGIVPTASVSFATFANEVNKYMERPPFNFPNPLGPFGGVKQISAEAAYLYDAVHLYAKALMEVLDSGGRPRNGSAIVAAIKGSRYRSA…
NP_001007096.1		NP_001007096.1	Drosophila melanogaster	MTRWPFNLLLLLSVAVRDCSNHRTVLTVGYLTALTGDLKTRQGLAISGALTMALDEVNKDPNLLPNVYLDLRWNDTKGDTVLATKAITEMICDGIATIFGPEGPCYVEAIVSQSRNIPMISYKCAEYRASAIPTFARTEPPDTQVVKSLLALLRYYAWNKFSILYEDVWSPVADLLKDQATKRNMTINHKQSFIDNRVKCCEQMLDCCRSGYWYQLVQNTMNRTRIYVFLGAANSLVDFMSSMETAGLFARGEYMVIFVDMMVYSEREAEKYLRRVDQITFMSNCHSTENFNQMARSLLVVASTPPTKDYIQFTKQVQKYSSKPPFNLEIPRLFVESNFSKFISIYAAYLYDSVKLYAWAVDKMLREETRVLTDDVIFEVASNGTRVIDTIIKNRTYMS…
NP_001036718.1		NP_001036718.1	Drosophila melanogaster	MYGMLYESVQHYVQEEYGVDIWRKVCHIIDCKHNSFKTHQIYPDKLMPDIAEALSACTGESFDFCMNFFGRCFVRFFSNFGYDKMIRSTGRYFCDFLQSIDNIHLIMRFTYPKMKSPSMQLTNMDDNGAVILYRSSRTGMSKYLIGQMTEVAREFYGLEIKAYVIESQNDISGGTAGPIKLTDGPLTVIVKYRLDFDNREYMAKRVNTEAHPSQLKMPTVKLDVFLDLFPFTFVLNHDMKITHAGEKIVETWIMHNPGANPKSFIGTHVMDLFQCRRPKDTTIDWDTLIQMRAVLFEFELIRTGHNRAAYDAVLNMDFENYDEMDLNEAQTMALAKAQEFSESHPVDDDESAREDEIDPATGERRSSQGLRSILLKGQMFYIKDVDSLIFLCSPLIENL…
NP_524603.2		NP_524603.2	Drosophila melanogaster	MYGFVNYALELLVLKHFGEEIWEKIKKKAMVSMEGQFLVRQIYDDEITYNLIGAAVEILNIPADDILELFGKTFFEFCQDSGYDKILQVLGATPRDFLQNLDALHDHLGTLYPGMRAPSFRCTEKDGELLLHYYSERPGLEHIVIGIVKAVASKLHGVEVEIDIVKRKGEPIDEAEKERAIARENQQLLEDAVATTTTGSATVVLAPSSDAERNNNHNGSNGSNNNGMANNGNTVNVNNNNDGQQIASETDPSIALSTCPIAQDSFDCDGDKEQKCLRLLKNKSDDIERYDHVQFLIREINVAAKSQVDAKKDEVPDDMEFLCEAPLISPATFCKVFPFHLMFDRQMKIVQAGKAVSRVIPRVAEENCSLIEVVEAIRPHLQLNFENILSHINTIYVLQ…
NP_477088.2		NP_477088.2	Drosophila melanogaster	MACPFFRRADSLTRQPSVIAEPGGHWALEDEELSDDALTLTHLQMAIQLLTAPSNEDLNTAVTSLVAKYRQNWPNIHKLKLDPQTFKSCANYDYLADIQELLLKMDEASASEILVLLGEELITCCCTGIIERAFRCLGTDLQEFLGSLDGVYDVLKLQEEDVTDTGFVCAGEGELIFTSERPVIAWLLLGSLKALTRMLYKVDVNIKIEPVEGDARRYRYLFSLVKDNSQTMLMGRPTSVSKTIPETVQRSNSSNASDLQMNSSSFCKMFPWHFIMNEQLELVQLGRGFSKLYKPYMADFGCQATTYFDFKRPKGLTMKFRDIVRRTYTPFLIGLNNPPGAVDFPAIGLEIKGQMVHCPESNSLLFIGSPFLDGLDGLTCNGLFISDIPLHDATREVIL…

## Sheet: GCY NIT sequences_Fig S2
Accession Number	Name in tree	Species	Sequence
RDD47314	RDD47314	Trichoplax sp. H2	MVYEIEEDSRSGISQEITRSSKKFFRDDFLTRRGRREYLMKMLLLVTVPIMGVIAESMIRLVNSISEETASYKTKEQMNLTESSAQLIHSLQNERGQRILGIGNITTLESILKAYNSTDSWIDKLQIWPLPNTIIVPNFLLTRSQLLTHIQNHRKTSNKIITTSSAIRKFILDEIYFYESIIKPLIEYLLKLAPASRNSNVWKLYVGFKMLASSKEEASIVRELGVLHYYLGYFTETDLKQYIKADSLNSAFLKTSKIFASQINDYLNSALESYPSLLITLNKMKAEIVSNKTIHNRNPLMWWFQLNTAYINIENTVHKRLSTSIQGYLEKDIRLENTDVIIAICLLFLIFCICPLLFKLMINLVRSIERFAEDVVQKTDLLKFERERANSLLYRMLPR…
RDD40017	RDD40017	Trichoplax sp. H2	MTNHLTSKDLKFEGTNSLATMSTTTLDEIPFKYTTKSISFFRDDTTTTRGRHYQLMKIMILILLPCIGLFVESCITFVNAIQNSQAYEEIQEVISLSSAYTTLVHQLQLERSQSVYYVASNYSYINLRSLIASQRTTNKTLRLKLSEYPQTINLTFGNQVRLLQHLQKHRDTVIRLKNSDPNQELLFYSNIINTLLTWVNYNFKKSSHFNIWQHSVAYHSLLLGKEQVAYFTSFASLYYVQFPFNTRGRDQLIQLRSSAEAHFRNAFYYSSKASKFFSQNISTSYQQSYMDYNLTVIYKNQLRILSIQGGYTWLSITNTYLQLLETMNSLVVDQINSIAIRLDRDSHVDIILSSTLLVVVFIACPILIGIMYKLLRNIQLLAIHLSKQTQQLQDERARA…
RDD42665	RDD42665	Trichoplax sp. H2	MRIHFLDRIFNRGSSSTVHILNPSQFTDCIQNKIVMEDDQHLDDFYREKKSRYQSRVDFCLIISILIVLCCTMMIFSLISYLKLSSAINKEAVISNRIQITLECLHMNQLLLQERDVSSRYVYGNYSKEFYQSNVLPSRQITDQYFTDQYLNKLHNQSVLMVDKFKIKQMVRQFRLLIDSGNRNLTKIFRFYTSIITQNHEVAIQYIQQVDVIHFWHDIASFVFLLKSMEALETEQITGGVYYQYGYFPKRKHHFAFIRQASEKQLYIMQASKHSSLYSFFYEQEFVNASIEGEIEDLEERMGRNMSTQTNIQNRFHWLNVTTSYNKKLYAVAENLGKAITASNSLSHILRYHQLPLSIAAMVVVLVTALFLGIAVGRILCSSYTTIKATVNQTEIIEM…
RDD42668	RDD42668	Trichoplax sp. H2	MNFVTRAIPSRRRRSMLTRYDTVKSYDSTESRDQLGFWHRLCGRGNLKDDSSQYKRSRRQSMIIILFTTLICVFFIVLSATNFRRSTKDIAQINSIRKAVDSLFDHVDKIQAILSELTATITYINSNYSSNIYDTNVLDKRNITDSKFENGHEEDEHHKDSLDDHDDDEDEIIHHRIEDHRNKTDNKLTNVLLEVEFYAQTVGLLSEHKVRLIQTTSTLLDWQDLIAIHFLILAEDEATLSRAIGNLYYSRGYLYSSEVFIFIYHNSRHQLYLTSAGRLSSFINNYFQNHLNNTVVEIINQEITKIMFNRHHQPNVQSLSYWKNSTTQYLQMLTTLSYQLRENIHKDTDKLVRDIKVVNRQQILVLAAALIVGVLVIIMTTGMQRQIQRQVSYFGLRLR…
RDD42666	RDD42666	Trichoplax sp. H2	MAKINCTTASLISPSGSYKFKKTEKGRLIIMADMKKDEEKTSCLHDINCNCYPSDLVTRRGRKAMAIKMSVTLSLLLLAIIIQTGSLYLISVKEIANVDLLSDDIALCSSYAKIIEKLQHERWSTLQILFYHTQFVSSSGIPMQNDSIKTLLTNTTTITNNTLTIQLMQVRNQTDQQFQQSIRFTNKSLNDQFQRRKDELYRQLVIYRLQVDSNLSLQNTSDLLELATASHYHRLIQLIFDWLIESNYHSKEDLLWQELVANQWLIHALDKLELVRYYGQLMWYNYTLPPSYQIHFMQAYYEQQLYLKRAQVLSSYIHRYCDLYLPYNCTIINQFHLTQLQLYNKYTTRVEYHGGQVIWFSYQASYQHYLASLQFHLNSYLATRLKRVKLLAQVSQTTA…
RDD46471	RDD46471	Trichoplax sp. H2	MAISGRDRFKHTVSKSYTFSEYSDLTKSRNVEDMSNSASNTTLSYYKFGKRTLCLNDDLTKTTGSRNQILKFFLLLLIPCVALAAIATNNLISDKVRNDDGIQIKNELLLSVRLGNLIYSLQIERSQTVLLVSSNFSDQIFEPLLQQRRQTIRAIKHIQLWLTDHVPVYYLRNGTALEGYLSHHHSQVANRLNTTVLHELEFYSDIIAEIFAWTIDKLQKIKKNQLWNHLVAFRMLINGIEQAGMERSLGSVYYANKKLNHEEIMLYYSNLQLGISNIESAGRYSQLVRNRYDSYIQGVNGSVYMQLQHFRGIISSNALHKPSMADANYWFKNITIHINHLYLIQKELANYIVTQSNYISHCANVAFLISLALLVSTVIVCPLVLFRTIKLTRKYQLYA…
RDD39001	RDD39001	Trichoplax sp. H2	MQAENRCDRQERAVGASPSKYAEFFSVSPGESDSDNINYIPTTLGKNRCWLRDDPGHDSSRRIQMFKICILILIPCIGLAVSTIITLLADATEYRKTTELSNEIIASIKLGNLIHYLQIERGQTVLLVSSKYDKIVFVNVVKRRLETNNAIKEVDPWPINDSTSSYLSNSTSLRNYLDAHRDSVVDMANTTIDSELKFYSDVNREILNWISRRLRNARTEILWNNLVSYQLFLSGKEETGIERALGGVYFSQSQLSHLQILHYYSRLQRGQMSINSSRQYSTYLDNLYKVYVLNASVYDQLQMLRKDIIANTYHQPSVTYASYWFENITMYIDQLKTIQDLTAYYIQAASIRIGNAAYVNFVMSLILLIVVAIVCPLLIYFISKLLNHIQSYAINLADK…
RDD46472	RDD46472	Trichoplax sp. H2	MVNSGDGRLRLNTQMRLKSHIASSLYKDFHGDEDDDNSSDSQETEGIRRLGNYIDRRSLRALQKRIQSIKMTVLILIPCIGLAAITVSSLVNNTFQQNQANQVKKEISSSIQLGDLIHRLQIERGQTVLYVSSNYDRNMFKSLIQERLETNRAIDKIQPWPTVELHSLNEKASYLANRSAIYEYLNYHRDKVVDIANTTAMNELIFYSNINSHLLGWISTGIRNVQTDSLWNVLVAYQMLLKGKEETGFERAVGSIYFLRTNLSYREALLYYAKLQLGNMSLTSAVQYSNYIALHFNETVSNASINQRLQSLRSIITENIPHKPSIEQANDWFAYMSAYINQLKIIQDRTALYIQSQSTKISEVAAQNFILSLILLMSVLFICPVLIFLTVKLTKSIQT…
RDD46473	RDD46473	Trichoplax sp. H2	MDLETDQLPTRHFTLSNPANKYSDIFGNSEGEESLNDLSLAITKVNSRRQCMNDDPTKLFGRRIQSLKMVTLILIPCIALAAVTISALVKDISRYNQANQVKENAAIGIRLAKLIQTLQVERGKTVIFVSSKFNNFAFKSVIKKRIETDDAINDIKPWPSSNTSVGYLKNGTILLNYLTHHRDSIVDTANTTVFQELTFYSDIVANLLSVITDGLRYTKSETLWNHLVAYQMLLSGAEETGVERALGAVFFSQTHLTHIELLQYYSKLKLGQTHIISAKQYSDFVKRKYDEDPAIPGILAMLTILRRKVSANVNHSPSVMSANVWFENMTNYIYRLSILQEKTTQFILNESSKISQAATNNFIISLALLISVVIVCPLLLYLTTTLTSSIQLYASNLAD…
RDD35992	RDD35992	Trichoplax sp. H2	MPNKAKSCADEAEDSVTDVAWLPNGITKSRQRRCHGSNCVQISSRHAELIKMTILILIPCIALASVTTVALIKDSALYGRAFQTKQEIIIGENFAKLIHLLQLERGQTVILVSSNYSKLTYESVKARRKLTDEAIDLIMTWLPITGNSNTAKPVYNGTTLRNYLISHRTNVVDQFNTTVLNELEFYSDIVYLLLNRVTVGLFKAKYDNLWNHLVGYCQLIAGKEESGIERALGGAYFSQFQLSHNEIIQYYAKLQLGLMNINSARQYSYYINNLYEQYVLNTSIFNEVQNLRQIVISNQRHNPSVIKANIWFSNLTLFINTLEKIRIEAAALIQMESDKVINMATVDFALSVGLLTSAIIICPLLLYITTKLTRNIYLYAQDLADKTEKLMRERKKTNT…
XP_020625052	ACY germination specific-like	Orbicella faveolata	MSFTMMTNRVTPTDSSAGPPSTPTTIARGRRRLRLILVTAMCLVAFTGLTVLTILDVLEANENAFKTKTLQTSVKLSIEIAGLVHMLQIERGTRVLYVSSGREHGGWEKVLQAGNNTDEFAKNLDSWPETDQDRYNFSSLETFMVMVNNHRNFCSVVNSTIQDEITFYSQIISNLFEWLFRNVQKINYDVLSEFIGYKMLLIGKEKTGVERALGGSFFSRGRFLETGDLLWFAENNVLAKENLNASMELMPEIKDFYTRAVKAHNGSVLVEVEQKRKIILSNKKQNASVELGREWFQLMTDYIDALLQVQRETGALILERLDNEVTATENDWVLKLAIFGFIVLLMAFFIYVIYAIQRSAAKLHQTTKLLMEEKQRADSLLYQMLPYLVAEQLKGGQSV…
XP_020625060	ACY germination specific-like	Orbicella faveolata	MSFTMMTNRVTPTDSSAGPPSTPTTIARGRRRLRLILVTAMCLVAFTGLTVLTILDVLEANENAFKTKTLQTSVKLSIEIAGLVHMLQIERGTRVLYVSSGREHGGWEKVLQAGNNTDEFAKNLDSWPETDQDRYNFSSLETFMVMVNNHRNFCSVVNSTIQDEITFYSQIISNLFEWLFRNVQKINYDVLSEFIGYKMLLIGKEKTGVERALGGSFFSRGRFLETGDLLWFAENNVLAKENLNASMELMPEIKDFYTRAVKAHNGSVLVEVEQKRKIILSNKKQNASVELGREWFQLMTDYIDALLQVQRETGALILERLDNEVTATENDWVLKLAIFGFIVLLMAFFIYVIYAIQRSAAKLHQTTKLLMEEKQRADSLLYQMLPYLVAEQLKGGQSV…
XP_020632488	GCY-33-like	Orbicella faveolata	MEGINKGVEFLRMCWRYDYTTSAGRRVQSLKIICVAMIAVVGLLIFVVEDVQKAKENIVRANNLETELRASLLVASLIHHLQIERGLTVLCLGSKGKEDEENVCEKLKNARLATDKALWETEWPFDTEIRKEFLLSPERLQTHLNNHRDKVGEKCKSGTPEEQISFYTLPIDLMLDWFFEATKSDSMDIYVDLVGYYMFLAGKDKIGIERALGGSFFAKGHFNSTSHLVWFGNQSALGKEFLESSGKLMPVIKESLKEELNTTVQQTIEKKREVIFANEPGEASVTNGEKWFDIMTIYLDNLFDVQKNAGKFLRVQLENQKDKNKSDLAKSLAFLMFTLLLVPFLVISVYRMTGTIQNYAFRLGKTTLELQEEKRRADTLLYQMFPHSVAEMLKKKQQV…
XP_020892871	GCY-4-like	Exaiptasia pallida	MADSTELPVLEHDGNEENQSXSIKKTSKKRKRTRIQQTIFARLSSVVHPFNAEETTTCKYNATSQWHRNWMTIRILTVSLIFVIVLFAFISIDVNTALTSMEREKTVQSAVKISIKIADVLHALQVERGMTVLSISSSQLEQVIKKLELSRQNTTVAIQNIPEWPKVLSDIFQSKDDFIQLIDRHRKEIEYGGSNSTVKKEIEFYTSIIQTVLDGLFRTLKENYPRDYSFDLLGYYIFLVAKDSFGIERALGASFFSLGYFNDTNDLLWYAEKNYIGKSFLAKSLNLVPHLNTVYNSKLKKREDDVLGKIDIQRQYILKNERRTKDGSSGSDWFSLMSIYLDVLLEVQKDVGEHITYLLKRLVEEKEKEVLIAALILVAVMVLTPLMVIAVVRMTSTIQ…
KXJ18569	ANPR1-like	Exaiptasia pallida	MEKEEEKEIQKITASTLIQPKKKISRRLRISNGLFWSRRAVQPLSNSSASLRSCEYNAASRCQRHWLTVKILSVSLFSVVVLLILLSMDVNSALTLVTKERALQESVGVSIKVAELIHNLQVERGLTVLYISSGRNASRVGALKKARAKTSTSITKVPSWPDEVPSHIFRSQEAFTQEIESHREVVDNSQNSTIESEIKYYTNIIDMSLNWLFQSVMKNTLNERIFDLLGYYQFLVAKDKTGIERALGGSFFARGYFNDTKDLLWYAEQKLIGDAFLNSSKDLMKFLNDEYNDLVSKKAEVMNELKVKRSIIFENKPAKGNGTAGQVWFDLITEYMEVLFEVQSKTSLNVSGSLEKDVERRETTLIISSAILVLVLALTPIMVVAVVRMTSTIQKYAAQ…
XP_029189452	GCY-22-like	Acropora millepora	MENDMFNQVRTRHSLLAKAMGQELNPTGRSQNKVVKVLRMCWRYDVTTSAGRRLQSFKIISVAMVSMFGLLFFVAEDVYNANVIIKRANALNENLQSSLQVAYLIHRLQIERGLTVMCMGASDEAAKKNVLMNLTDAREKTDEALRGTKWPFDENVEAEFLRGNDTFKNHLNKHRKEVADCGNGSAVEEISFYTQPIDWMLDWFYSALQETSGNPIFIDMIGYHRFLSGKDKIGIERALGGSFFAKGYFQNLSQTLRYANFHVLGQDYLNTSEKLVPNIKDTIKRVVNDTVVKEITKQREIIQANKPGNASVAKSQAWFNLMTMYLDNLYDVQKEAGKTLINRLETEKDHSSSNLIQRLSFLVFALVMVPVFILSVNRMVGTIQNYTFQLAQTTLQLKE…
XP_029208316	protein LOC114971939	Acropora millepora	MKEEISGLNRECSANMSASRTQVLPLQEASVRKGLNSSTRISPGRRRLRMTVMIIMSVVATTGLVILTTFDIIKASENAERMKSLQTGVQLSIKIADLVHRLQIERGTRILYISSGGDASVWAKVLEVQNITDKQINILDSWPQQLARDQFASTDDFMELVNNHRTSHCAWNSSIEAEIKFYSMLIADLFQMSFENVRMTEADFPTEFIAYEMLQVGKERAGVERALGGTYFSRGHFNRTSELLRFAEQSFIGKEKLALSMKLMPEMRGLYNSALEARNRALEAQVEEKRKIILENKKRNASAETGITWFQLMTDYIDTMLVVQQKTADRILDKLEAVVTESTKDWILKVSVIGFVVLLLPSFVYSVYTIQCIAAKLQQTTKDLNEEKERADTLLYQML…
XP_031557509	retinal GCY-like	Actinia tenebrosa	MNNQIFTQKNNQKAKSKGADKYRAASRWHRIWQTFKILSVSVISTIALFVFVSLDVNQALKAMEKETNVQEAVVYSIKVADFIHHLQDERGLTVLSISSNQDKEIVVRLEEARRKTNAVMKNLLSLHESAIERFTSIERFSNLIYEHRKMIGYGGRNSNVNEEVAFYSDIIQFSLDFLLESFSKNSIDDFTLSLLGYQMFLVAKDKTGIERTLGRSFFSRGRFDETEDLLWYAEQSIMGKSLLKRSMKYMPQLKHLYEAAIFSSNDINMTQLVQMRKVLMKNEPRPSNSTAGELWFSHMSQYINVLLQVQKAAGERIVTVLQMTVDQQELQLIFRITILVVVLILTPLLVLAVTRMTNTIQKYAAKLEDITLNLKEEQKRTDNVLSAMFPKSVAETLKR…
XP_031570337	GCY-33-like	Actinia tenebrosa	MAMNSAAKDECNLKEKADEDSLETEVKEKRVLRFRMKNVFTESRKVHPLASSTSSINESCQYTASSRRHRIWLTTKILGVSALAILGLITFVAMDLKESLNSMEIEKKIQRDVEFSIKVADLIHLLQVERGMTVLSISSNQTKNVTDKLKLKRQLTDKAMVNLDNWLEGHNEPTFGSKITSKTKLEIEIHRRAIGYGENSTINDEIYFYTNIIEESLQILFESLRNNFPENIMFDLLGYQMFLTAKDMTGIERALGGSYFTTGHFNTTEMLWFAEKRMIGEAFLNMSLKLMPTLKTLFEQATSETTNLIKRLQVERSTILQNDHRAPNTTAGNEWFHLMSKYIDMLLKIQKSAGEEIIGVLEKRANDEEKNSIIRSAVLVLVLILTPLLVLAVSRITNT…
XP_002587140	protein BRAFLDRAFT 241945	Branchiostoma floridae	GISGKVIIDGNGDRENDFSLLDMVDPETGRFEIVANYHHDVLSNQQEFEDVPGVAIHWPGGTVPLGEPFCGFLNDNPACQPDDRLGTLAVVGISLSCLVVLVAILSHFSYRKWKLEVELTSMLWRVKWEDIVFNISSTSRRNSCLSLGSSRGSVLRSPNSLKSTDGQHQIFTKVGYYKGNFIAVKIVSRKRVDLGRKTLLELKHMRDLQHDHVTRFVGACIDPPNVCILTEYCPKGSLQDILENDSIKLDWMFRYSLMHDITKGMAYIHDSEIHSHGSLKSSNCVVDSRFVLKVTDFGLHSLREEDSTRDRDTHAFYASKLWTAPELLRSDVQVPCGTQRGDVYSFGIILQEICVRNGTFYVETEDEDLSPKGTYIIMKLKKEYFRPTISDNIPANVRT…
XP_002593411	protein BRAFLDRAFT 193742	Branchiostoma floridae	FQGNIVAMKKIEREKLVITRKHLTEFKQMRDLLHENVNIFVGACIYPPRIYLITAFCSKGSLQDLLENDSINLDQSFKMSIAVDIAKGMAFLHGTVIASHGRLKSSNCVVDSRWVVKVTDYGMGDFKCDQDDAVWESEHARYTDMFWTAPELLRCAANGNYGSQKGDVYGFGIILAEIALRSGPYSAQSVLDPKGIIQAVKFGQEPVYRPVVPQDSCLHEMHRLMESCWAELPDRRPSFQSIISWLKKMNGGKLMTVVDNMFSMMEKYASNLEELVQERTQQLDEEKRKTDELLYRMIPIFVANKLKVGETIAPQTFESVTVYFSDIVGFTKLAAASSPLQVVDFLNDLYTLFDGVIEKYDVYKVETIGDAYMVASGLPELNGNRHVSEIATMALELLS…
XP_002608511	protein BRAFLDRAFT 92407	Branchiostoma floridae	MEIQNSVYLHEAQTEKELGEKVSDEIALSTQKGLIAVKVAVERGTTALYLSSGGDSTVHERLIKMYGETDEALNALKKWPKVSRDEPSQFHSRENLQNYIRDNRKVLLANQTTFGQQLEFYTNINVFFLSHVGDLVREGDTSMLWTTGVAYHMLLTSKDYVGLERAVGSVYFAKGGLSSEDEKRYYEARFKGQSYLDAARWYYPEIVSSFDRLFKNTTLQHNIIRMREKILQNKKTVPDVEEGLNWFDNMTTYISIFRTAEKHIAEKIINISDYEVLKSSTEVTIDIVVLVLVLVFSLLITSGIYRMANDTQSFASRLNEQTEELNEERQKAEQLLCQIFPKSIAQDMTKNKAVPPKHFDTATIMFSDIVGFSRISASLSSSQLIDLLNRLYHTFDSVI…
XP_019614800	ANPR2-like	Branchiostoma belcheri	MECSEEFGLGLELLRGAGTSTWWEALGQNRPVTPSFNQSVTWYDNITEFVQDLHSCQTYLSDFTTAEVSDQMTHLYRTLALQTSLSVVVVLCFFGVVSLVHKMIVWVKNFAAMLEQRTEELRKEKKLTDRLLHEMLPPIIADQLKKRQPVEAESYDQVTVFFSDIVGFTNIAASCTPMQVVEILNSLYVCFDIRIQLYDVYKVETIGDGYMVASGVPERNGDRHAEQIAIMALDLLVAIDEVTIPHSPNKRLRLRIGIHTGPAVAAVVGVKMPRYCLFGDTVNTASRMESSSLPQKIQVSNETHTALRKKDCFMLQARGDVDIKGKGKMKTYWLIGHKNHREMDVETSLVCSHQRSTRFLAKEYSLDKQRHSVPNLHDHFEPLFYSDSDPMSSPGKSSC…
XP_019623068	guanylate cyclase soluble beta2-like	Branchiostoma belcheri	MLIQNSIYLQEAQTEKAVGEKVSDEIVLSTQKGLIAVKLAVERGTTALYLSSEGDPTVYQRLIKMYEETDEVLNALKKWPRVSRDEPWQFQSRENLQSYIRDNRQVLLANQTTFGQQIEFYTNINVFFLSHVGDMVREGDTSKLWTTSVAYHMMLTSKDYIGLERAVGSIYFAKGGLSEEDEGRYHEARYRGQSFLDAARWYSPQTVAIFDREFQNTTLQNNILRMRETILKNEKTTPAVAEGLKWFDNMTTYISIFREAEKHLAGKIITISDDKVEKSSTEVTIDIVVLVLVIVASLLITSGIYRMANDTQSFASRLTEQTEELNEERQKAEKLLCQIFPKSIAQSMTKNKAVPPKYFDMVTIMFSDIVGFARISASLSSNQLIDLLNRLYHTFDSVI…
XP_019637205	protein LOC109479658	Branchiostoma belcheri	MCERRLTPVDDNVISRMQVKDREALSKRGKGFRIFSILLLVAVPVVGMLVQSSMIVHDTKREKDSAEVVSGEISLSTEMGLIAVSLAVERGTTVLYVGSGNNDRVYDRLTQMYSATDEAFALLTRWSNVPDDSPWQFRSGENLHAYVKEHRKKLLENQTSVEEQIHGGGVFSRYHHGITCVRAGSVGTMCERRLTPVDDNVISRMQVKDREALSKRGKGFRIFSILLLVAVPVVGMLVQSSMIVHDTKIEKESAEVVSGEISLSTEMGLIAVSLAVERGTTVLYVGSGNNDRVYDRLTQMYSATDEAFALLTRWSNVPDDSPWQFRSGENLHAYVKEHRKKLLENQTSVEEQIQFYTDINTFLISHLGQTVRKADSSHVWMKAIAYHMIILSQEYAGLE…
XP_002731658	XP_002731658	Saccoglossus kowalevskii	MTDRDSVDSDSGSFSAIKTGKCDVRPFTPSGKLFQMTVMLTLPLVPMAFLLVQTSFSLHSTMSTEETARKTQNHIEESVLVSDLIYSLQRERGLSAFYKRRAESPSLSRLYEAYAKTDLLVNSIPVWFHKHDTTNPDFRTKEEFALFLMRSRNSMDDDNISANQLFESYTEAIDGFIQWLTTHVESAGNADTWRALMAYQLMVKCSEMASQGRGLGSQFYSQPGLSGTQHIQFLQVHALELDHLNTVFRYTFEMQNVYTNFSRYYSDVFASILNTRALIVANNATGVRAEDGLLWFDNMTIYLDLLNDVKTNIYDNILIELNNIIQQAKASVILAAVILVAVLTILPILVIFTHRMVANIQNYASKLSSKTNELEVEKRRTESLLYQMLPKSVAIQLKS…
XP_002732877	protein LOC100367967	Saccoglossus kowalevskii	MSASALRKKLEDGLETISQSSVGSMARVDHTLRTLLQSEEKGCRALCGGNPLTQSGKVKQMIRMMGLTMVPVIALIGLALNDLTTTLRENEEAYNIRQTIFFSRDIGNLLHCLQNERDMTTLHISTLGPVTKQFLSDTYPETDSALDAMDQWPVREKQDLTQFQSKIEFQKYLDDHRVYLDGSNSSIYDEVEFYTNIIKVFIGWLYQNIANSSGRDGIWRQLVAYQLVIIAKEDIGVERTLGGIFYTNGRFRKYNDYLWYMEKWAKGNGNFEASAKYEPNILNTYQKKIDVLDSTVTQSVADMRNTIRLNSATNEASWRTGTMWFDNMTYYMDVITSVQDALAVKILSELDSQIQEDLVQLGISIGILVFVLLMCPIIINSVYSLTDRIQQYAITLVDQ…
XP_002737538	protein LOC100375330	Saccoglossus kowalevskii	MSSALRRLNRSIASKQPEQSSVSMPSYDTASSAVTTVSTMLAGKCCFRNSSPSQLEHRCQLFKVILCYMIPIFIFIVYSCFQLSERLTLQQELTFVKEHMGKSTKTRQLVANVQIERGLTVMYLYSREDNVYELLQDIYNRTDAIVLSDNGANEVSRHHIWANLTEFRQDVLVTNVTTYDVLNFYTYSINENFGTIFGRIFENMVFISNFWTRVAFYWYGLLSTDSYGIQRALGSAYFLQGHILSTEEFMYFHDNYFRGQEQFETAQSLHATLGMEATMSASWNISSIVRQKIANREPISGTLNENMWFENMSIVISHIFSTVEEESNNVINILDANIETAELSIIVISSLICIMLILTVVLVAVVNSSMKEIQGLLSLLRRQSRVLNKEKKRTDMLLN…
XP_002738194	guanylate cyclase 2G-like	Saccoglossus kowalevskii	MWRWLQAYQTMHYTKDRTGIIQVLGSKILAFGAVTQDELTWLVQLEFERDLMFDDSNKYMDERHEVYPEQHFDVYQIFNNIDTMSAEIHKNDLPEPSEISSLYWFGNHSLEVEVFDDIHVHIAHDILEILESNIQKEYTQFVYSIICIALVIVFCPILFVWYARSLNEMMQEIRTYTIRLNAEKLRAEKLLYQMLPPTVAEQLKLGKQVRGESYEEVTIYFSDICGFTEMSAAANSPWDIVDLLDTLYTTFDNQIEKYDVYKVETIGDAYMVVSGLPSRNGSKHFSEMADMSLKLVSLAKEIVIPHQPDRCLKLRIGLHTGPCVAGVVGQKMPRYCLFGDTVNTAARMESTGEPLRIHISEATKRGLVPIGNYVISRRGDLQIKGKESWKHSGWKDGRK…
XP_002741362	protein LOC100367642	Saccoglossus kowalevskii	MPCFNLVYIPGTLLPRREKKSGRRHVNNSQSSSSFGSLKHVDDKVRKLLLQPNDIGKCQENPLTHQGKRIQLTKIVLITLVPIISLAVLAALDLQGIMSGNAVDIQVRIVIRFSRDIGVLLSRLQRERDMTALYISVIGPENTAYLTKTYPLTDSTLDELQLWPVKNNILKAVPFFRKKEDCRKHLSKHRSSIDKSNATVYDEIRCYPIGNSKRTGFWQILVAYQLLIEGNIDTGAERTLGAVFFSRGWFDPIEDYIWYLEKYNLGRTNFQVSKKYTPLVESLYTEQVHDITGSFADTIDYMRQIILNDEGSQQPNFEDAALWFDSMTVYIDILADVQTNMADEILIKLDDELKSDKNSIAVSIFLVVVVIIMCPLTLRAIWRLTADIQNYALTVASQT…
XP_002742255	protein LOC100378048	Saccoglossus kowalevskii	MPATVCIQPACSSSDFCTKRHGRTSNSTRRNLVVVVILTVVPIAALVVYTIVNLTQSVQRQKAMSTVQERVEVSIHDAGTFVHRLQIERGTTALYISSNRGEILKVLQEQYHRTDAAIEHMAYWYTLTVQLENGETEVFQTKEGFQSHLANFRANLELNPNTITLEETLEFYTVYIETIISWLKEDFSIYNDGALWSDLVAYETLVLAKEHIGVERALGGTFFAMGGFYDYGNLLWFMEKSIGGKKLLDRSRAYSTLLDELYNAAIDENSELFELLASMRTIIMHNNLTANNPFWQAGNWWFLNMTQYIDILFDIELQIAEDILYQMNEDMQRMTNRVVIYSFLLITFAISCVCILRAVIRQTANIEQFSLSLMNKTKELEQEKKKTDSLLYQMLPVTV…
XP_006814149	protein LOC100367811	Saccoglossus kowalevskii	MSATALRKKLEDGLETISQSSVGSMAKVDHTLRTLLQSEEKGCRALCGGNPLTQSGKVKQMIRMMGLTMVPVIALIGLALNDLTTTLRENEEAYNIRQIIFFSRDIGNLLHRLQNERDMTTLHISTLGPVTKQFLSDAYPDTDSALDAMDQWPVREKQDLTQFQSKIEFQKYLDDHRVYLDGSNSSIYDEVEFYTNTIRVFISWLYQNVVNSSGRDGIWRQLVAYQLVIVAKEDIGVERTLGGIFYTNGRFRKYNDYLWYMEKWAKGNGNFEASAKYEPNILNMYKDSIDKLDSTITQSVAEMRNTIRLNSATNEASWRTGTMWFDNMTYYMDVMSNIQDALAVKILSELDSQIQEDLVQLGISIGILVFVLLMCPIIINSVYSLTDRIQQYAITLVDQ…
XP_006824111	protein LOC100375697	Saccoglossus kowalevskii	MADTVEEIELDSIDSGDCGSDHTTQHSSDAGDQVGSSSNTKIAGGKVSLCRTTPHTQTGKRTQMLKMLTLTLVPIIVLAALAIIDLRATVRRNIDAIETRRNVRFSRQVGSLVHSLQIERDMTALYISSLEQARPMPERKIALISTYPVTDEVLDSLNDWPSYGTRTYQRFENKEKFAKSLFEYRLTLDIHNTTIYEVIDFYTDETQILIDWLYEAVGKCEGQGLWETLVAYQFLIVGMEQIGIERTLGAVFYTHGGFTRDEDHLWYMQKFQVGERNIWMSQKYSRLISEILNKKVHELDHDFRGTIEELREPIRLNNKSRIPSWQDSSHWFDNMTLYIDTLRGCQKRMADIILINLETLVHRDEAELGASIGTMALVLITCIIIIKTIEKLANDIQNY…
XP_003726436	protein LOC100893798	Strongylocentrotus purpuratus	MANTGLTIPDEGYDLSQKKLSVNLSNVSLAGIQNPSADKKQSALVSFKMGICNISPYSRTGKHLQILKMVLFPLLPAAALLIFVSIELDSTLRERQKLDASRTEIALTKSVGELIHSLQVERSQTTLFMVQSHNLTPTESVAWDERLEECFNKTDEALTNLPEWPLSNTVSSDSALYDSKGTFQSHLNEERVILGSVDVAEEILFYSKINEILIDWFIYAIRTNVHEGLWNEIVSYQFLVQAKENVGLLMAYGEEAFLNRTLRTEDFLAFMRNDVLLVYNLASSFKFSGDYAKDVYDSLITSSGIATTVQSMRDEIVHTLSVNSSGIITLSSAHWFGNLSGYLDGLKKVEDVVINHIDDIIDKSISANVDEVVIDGILFGIIALVAPIIIFFAIRTTSK…
XP_011665380	protein LOC580109	Strongylocentrotus purpuratus	MEDSEARRLAGERVASIASSLGSMSQVETSVREVIQDSNKMLCSATPLTPNGKRRQMIKMLTLTLMPIIVLTALAISDLIATLNKSVDASEIRRNVRFSRQVGTLVHSLQMERDMTALYISSLMQQKTAATGPERKIFLINTYPLTDEVLESLDDWPVKGTMAYQQFQNKEALLSYLFQYRLTLDIHNTTIYEVIHFYTDAIQLFIDWLYESVGKSGGQGLWETLVAYQLLIVGMEQTGIERTLGAVFYTQGGFNRLTDYRWYMEKMQVGQSNIWASQKYSQLVRMILEDSIENSDHDFHFQNTITEMRSIISYNNATREPSWQEGQWWFDNMTIYIDILRDIQKNMAEVILNELNSAVTTDNADLAVSISIMVLVVFLCVIIIKAVESLTSNMQNYVL…
XP_011666596	protein LOC576613	Strongylocentrotus purpuratus	MPVRGPISAQSIDRGPLVAHTNAVPISRDDDFIAAGGRYTLAGRRFSFGSLSQVSDTIRDLLLHPNEIAKCRENPLTRQGKRIQLAKMLILISIPVFSLAILAVMDLHDIARDNIVNVEVRNVIRFSRDIGLLLSCLQRERDMSALYVSQIGPENKAFLSEPYEATDSALHELQDWPAENSIINELPFFRQKSDFQAHLANHRRGLHRSNTTAYLEIHFYTDPLRIIIDWLYDSVGNSKGHGLWRTLVAYQLLIVSNVDTGIERTLGSLFFSQGGYYRHEDYVWYLEKYTVGTWNFEAAKRYSTLITSLYHELIGNQINLTYVVEIMRQEILDGESTSREPNFEDATLWFEKMTVYIDILENLQKNMADKILERLGADMENDTKAIAISIFLVILVVIM…
XP_011682093	protein LOC589192	Strongylocentrotus purpuratus	MLSVSRVHDVNSEKGMYGSEATLSQASTSVWNERRKMRQVLRHVASRNKVKEMTKLLSVLVVPLIVLVVLSGISLDDNIKRWRTAEQTGVALNHNKLISDIVIRLQVERGLASTFLSGNRSSILVSRTQDQNRIRTDHALDELQRWPTNGFNVSGTVFTSKRDFLDNLQIHRARVNEVGYQLKVSSNIAYYTNVNIGFILSGIISTVKLTKQELSSVLVAKDTLLFATDLYGIERALGGTYYAACQLSDDDNALFSAVNSQAEVLTRYSKAYFGETDIEVPDSSFLDVLRKEIRENEDACAKYGADNVSTYALYWFENSTIYIDQLAVVLKNTTDQIRITNERIRNDALVTVIVFAVVVSLIVIVCFSLGTWFVIQTNNLLSVVGSYAKELSEKTRELD…
XP_014670017	protein LOC106811014	Priapulus caudatus	MMASRRPASVLDAWVEETPGHGTKTELTTNRRVWCDMGTQAGRYTATSMLIMLTIIPLAVLIMQNAFILPIINDAMQHTELLHQRIMSTFNLKDIIHTIQVERGTAVLALISDDTKLKRMLRASYIDTTDAIAAYGERDWPTIAEHLGPEFRSSQSLTRYLIKHRREIDYNSAIAASETRFYTGIIKVLIDWIGEMVLQYDGESFVWRNLMAYHMLIISKEYTDAERALGTTYYSLGKFDIDNHSAFLSASVYGKLYLDSASRFNENLRNRLNNIINTTSVVTINDLKENLTINVFQPPNLDDGLFWFNSMTVFINFLSEQETRVGQEILDQLKYEAMWLSNKKMKHAFMVALGAVCLLIIVGFLHVYIAREIHRSYNAYNGLSTKLKKEMDWAQTLIY…
XP_014681070	protein LOC106820963	Priapulus caudatus	MLKKEPVAMTSSSRNLHLSQSSIDGRGSVRSRSGRGSIHTISSTVIHIERYTGICSGDPVTRRGKRIQLAKVLGVIMIPIIAVISQNLALLIGSVGERSRVGSLSEQVSTGVEIGNLIHHVQIERGITALYIASQGDAAVAERRAEVSRDTDNMLVNISLWPQSENTPEAFRTKNKFQLELNKHRYHLSRLSIESATVRAEILYYSGLIELLLDWVTDVVQQSKGSENWKSLVAYSSLVHGKEQAGIERATGSSFYAAGGYTTPELVDYTEKLFQGRAYLDSANRYSPIIVRVLSTHYYNTSLEQVIESMRETILRNEQRKESAQQGTIWFEKMTAFIDILHVAELAMTEHIQVTLSEDVSQASRRMTINICILVIVVVVSPIIVYFVYNMTTNIQKFI…
XP_015838385	receptor-type guanylate cyclase gcy-3	Tribolium castaneum	MSKQNSNNVSQGDDASLRSLSSEDVSQAPRGYCCAKSANPADGKGRKLHLLQMLVLPFIPIMALIVQTAVILNNIMVYRQEVMDIENQVTIAEELGKVVTRMQLERSEVAFHVYTNGSNLRSNLSRRFDLTNSALQNMSSWPQVSLPSDDGQVTHLDKDTFQKKLDEFRKKVLSREESTMTEVLLWYTSVNAAMLEHLTNQIKEADNSGVWSLSRYLLAFKNLLKSIESTGIASVYGVNYFGRGELKSANHTSYIRHDAIAKDLLNSSLNFVPQMKDEYKKLTYSMVDYGKVKFNNDIITRNEKRKPNITEALDYFDSIATYTDELRKLQRYLRHTIRDYVTDALYEVTNKEAVGVAILVVVLAVSPIIIWLVHNAVATIQLYAANLAKKAKELKREKK…
XP_015838387	receptor-type guanylate cyclase gcy-7	Tribolium castaneum	MQLERSEVAFHVYTNGSNLRSNLSRRFDLTNSALQNMSSWPQVSLPSDDGQVTHLDKDTFQKKLDEFRKKVLSREESTMTEVLLWYTSVNAAMLEHLTNQIKEADNSGVWSLSRYLLAFKNLLKSIESTGIASVYGVNYFGRGELKSANHTSYIRHDAIAKDLLNSSLNFVPQMKDEYKKLTYSMVDYGKVKFNNDIITRNEKRKPNITEALDYFDSIATYTDELRKLQRYLRHTIRDYVTDALYEVTNKEAVGVAILVVVLAVSPIIIWLVHNAVATIQLYAANLAKKAKELKREKKKSDLLLFQMLPPSVATQLKQTRQVPAEYYASVTIYFSDIVGFTEIAAVSTPLEVVTFLNKIYRLFDARIECYDVYKVETIGDSYMVASGLPVTNGNKHVCE…
NP_001033958	NP_001033958	Drosophila melanogaster	MLNGKAHKSGENPDPSPCPAGGSRMPTPSVKIDISTCQSNRPMESRTAPDDVNPSGEGGLLLVPTHHNLQLDKISVRSISSEDISNGGSGRCCNAAARNPAIKTGRRLQLMQMIILPFIPILALIVQTSVTLQEILEYRSAVADIETQVTIATDLGKVVTRLQLERSEVAFYIFTNGSKQRANLTLRFANTDHALNNMTTWSEISVPTAPDEDEDDREMMLNRYEFQSRLNEFRDRVRLEPEESSITEVMNWYTSINRGLLHHLSEQIKETDNSGVWRYLVGFKNLLKSIECQNIATSFGIRYYGRGSLTAENFVSYVRYEFMAREMINSTLNYAPMLKNMYTNITSTKKFHRAKQMGTTLLKNNPNVSNERSAIEYYELMNNYTDDLRILQKALRRLI…
XP_022289333	protein LOC111101220	Crassostrea virginica	MGLLKKRENQIRPSSKSNKSIDSSTGSMTRSQLNLAIMDMLNLTQSHHSCDSVCRGNPITETGKRKQLLKMLSVVLLPMAILVGMTGNVFLTTVSNYIESKDTRSALSFSVELGQMMRFLQRERDMSALYVSAIGPDTKEFLLKRYPDTDMALENLSHWPVSKKNHRQEFRSKDRFLLFLNRHRYQLDLYNRTAKEELFFYTDVIEVFITWLYDSVSEARSGSIWKTLVAYQEIIVASEYVGRERGLGVTYFALGGFKTKEDYLLFLEAQDIANITFQSCRRYSELAYSIYEVQMLQNDMVLSPVRAMRLQIRSNKSAQLSGSLDKANDWFDNMTVYQDIIRETQRALASKIDDMLTAKSDEDMYTIITIACIFGVVMIVCPVVIIGVYFLTSEIQKYS…
XP_022289334	protein LOC111101221	Crassostrea virginica	MVFFKKKNHIRPMSKAGQSMNSSMGSMTQSQLNTLIMDMLSLPQAENHCKTLCRDNPITNSGKRKQLLKMLLIVLLPMGILVGMMANVFVGVLSNYIEASSIRASLFFSVELGQMMRYLQRERDMSALYVSAIEQNTKDFLLRRYPDTDAAVDNMSYWPVRINNIRPEFQSKDKFLVYLNRHRYQLDQKQNRTSKDEIEFYTSLIEIFILWLYESVSETRTGAIWKTMVAYQEIIVASEYIGRERGLGVTYFAKGEFETKEDYLLFLEAQINANISFQSCKRYSEIAYQMYEDQLKSKSELLNLITSMRLMIRSNKSTHLNASLETANYWFENMTYYQETVRETQKLLAKKIDTQLTIREKEDLEVIVSISCIFGSVMIICPLVVLGVYKLTVQIQNYS…
XP_022308601	soluble guanylate cyclase 89Da-like	Crassostrea virginica	MKSNSVYPELHVETKSIGSFVSCDSTRNLQKIVHREVHDSSLRRLSKHWKMVLIMLIPVLSLLALVTNNLLKAAEVKKNSGLVITEVNIAQKVAGLIQMLQRERGISATYLSAMGNKTEAWITMLESRQHTDSAFTDVLVVNRHLVYINGKPYTSAMLKDIVLLARERIENGSVLVEDHLTFYTDLNNGLMNVMFKDVSLSGDQSYFADIIAFSSLIRWTDIIGLLRARIAFQYTTCGFDTITLQSYMLLTGQAQAYKITFTSYSDLMMNEFSKQKQSTEEYLYEVRNTAWDGSFRNSCLTLSKEERLSLGLNWFKNITKFIDFAFEIKEKQSRILTNKMLYTRAQAEHEFNLYLSVQIVTTVLSFILTSWYIVCIDKLTFKIAKHTITIKSKTQELMV…
XP_022326950	protein LOC111126534	Crassostrea virginica	MDKSSSSLSSLAITNLALNGKGTICNTVPVSDRGKRVQMIKMLCLTVLPILALWSYCVYQLTDIIATKTDNEKVRESLEFSIEVGRLIHHLQKERDLSILYLSALGPDTKTFLIKEYQITDESIESIAKWPGNLDRYNREAFRSKSKMLQHLGQHRQQLNHQSSDIDKEMTFYTSIIDIIIYWGYKSIVESKFAVVWKSLVGFQKITAAKEDMGLERALGTMFFARGGFETHLQFEQYNMKIFGFQSNYKTGRLYSPDVDLIGSYGIFSNGRNVSIVINNYRSYIQDHGEEKQDVSKIDLKNSRWFYDNTSLYLDTLLSLQTSLGNICLQKVDKILEDSNRDLIISSCVLVLVLISCSLVIISTENLTSNIQKYAVILVDKTKELNFEKKRTDSLLYQM…
XP_022327761	protein LOC111127055	Crassostrea virginica	MSEFTKSCSSLGSLAPSNMNLPVGKGGCVTSPASDHGKKIQLLKMLSLTLVPILGLWAFCAYQLTGEVRAKQDHEKSIESLAFSIAVGKLIHHLQNERDLSMLYLSALGPETKSFLLQEYAITDQFIENLHVWPGNLDRYDREEFRSKRQMITHLGRHRQSLDGSTIDEEHIFYSSIIDIVVHWGYKTINESKFATIWKSLVAFQKITVAKENIGVERAFGTMFFARGGFETHTQYEIYNINRFGFQENYESARLYSPYVDYLESYELLTFGVNVSATIKQFRFEIMAFGEEERDPRKTDLQKARWHYDNVTKYLDTLLDLQRTLGQICMTNLTSLLEKSKTGVIINSCLLVFVLLLCSFVIFSIENLTSSIQRYAGILVDRTKELSVEKKRTDSLLYQ…
XP_022329195	protein LOC111128074	Crassostrea virginica	MTSSSKMYKLHHDRQGIERTSWMSREKRLSVSSKAKMATARARNIYEDDDAGKMVFLPEIDNPSKQTSFSRGICCNAPPLTDSDKKIQLIKMLCLTVLPVLGVWSYSVYMLSDTISLKSENEATRKALVYSVELGKLVHHLQKERDMSVLYLSALRPETKTFLLAEYIATDKAITRLPVWPGNLDKLDRTEFSTRANLVQHLNRRRQSLTPSEVYIQDEIDFYTRIIKVVIVWLYDSINESKFAVVWKTLVAYQKLTSAKEDVGVERALGTMFYANGGFENHFYYQMYYSRVHNFRAYYKTAQLYSDRVRLLYSYVVSEAGNNLTDIIDSFRSEILHNVKDGNNTFPEMQKARWWFDNMTMYLDTLLDVQQDLGEEILAILDTVIEKVQTDLAVSATLL…
XP_022333627	protein LOC111130712	Crassostrea virginica	MYRIIDKIKANRTHEKQMTLTGDVKSLTSSINIGEVLEVTQPSIIGRGICRDEPLTDSGKKLQLIKMLCLTVLPILGLWAYTVYTLADIIEAKNENESTRSALEFSVELGKLVHHLQKERDMSVLYLSALGPQTRTFLLAEYIETDQAISKLSRWPGNLDELEREKFDTRENLQQYLSRRRQVLSPTRYSLQDEIEFYSSIIEVVIIWMYNSINESKFALVWKTLVAYQKLTSAKEAVGVERALGTVYYANGGFENHAYFEMYNNRVHNFRAYYKTARRYSKRVVDLYTVNVASAGNNVTEIIDSYRFEIQQHVQGINNTQANLAKARWWFDNMTLYLDTLLDIQQDLGNEILFVLDSVLENATRDLAVSAIFLVVVILMCPLIIFVTENLTSVIQKYA…
XP_022338549	protein LOC111134052	Crassostrea virginica	MAEVSSKMTWLKRGGRVRPGDGKKEPSLASSMESLTQSQLNLAIMDMLNLGQNWNRCEEVCRGNPITDAGKRQQMVKMLAVVLIPVIVLTGMTANTFIVSLESYIVSSKISRILYFSIELGILLGNIQRERDMSALYVSNIELETKDLLLQRYPDTDIAIQNLSSWPTSANIVRDEFQTREKFLSYLNRHRYQLDSYNRTIKEELQFYSDSIEVFIQWLYEAIVETQSGSVWKSLVAYQEIIVASEFFGRERGLGVSFYAVGRFNTRDEYLLFVESQDIANITFQSSRLYSELAYDMYEAQLMRNANIIEPMQKMRNEIRSNRSSSSRGSVERAKWWFNNMTVYMNALRATQRQLATKIDQLLSESSNDDLRNVITICIVFGVILIICPLIVFAVYSLT…
XP_022338582	protein LOC111134075	Crassostrea virginica	MSNLEVKLEKQDSRTEKKEALFRRMPSLRDLASECSSADVQDVILPSAIGRGLCRDEPLTDSGKKLQLMKMLCLTVLPVLGVWSYSVYMLSDTITIRSENEMTRKALEFSVELGKLVHHLQKERDMSVLYLSALKPETKTFLLTEYIETDRAINRLQVWPGNLDKLDRLRFETKTNMIQYLARRRQALTPSDGFNIQDEINFYTDIIKVVIKWMYDSINETEFAVVWKPLVAYQKLTSAKEDVGVERALGTVFYANGGFESHSFFEMYNTKVHNFRAYYKTAKLYSERVDMIYATTVQEVGNNLTDIIDQFRFDIQHHVEGSNASAFADLAKARHWFDNMTIYLDALLNIQQDLGSEILAILDTVVENVTSNLTISAAFLVIVILMCPFVIWTTENLTS…
XP_022338842	protein LOC111134245	Crassostrea virginica	MRSGKVSPEFPNREIKSPISGKSLFSEDSHYELTQRNLLENTGSFRRVLEHWRMILVVVIPTAAMIAFSSLNLTEAIQLRKATEETISMINSAQRITDFIRALQRERGRSATFLSLTNQTNESYGLLQTAQRNTDEAFLSVVFETLSVNNSRFTKVELASILTDKRNYIGNSSVSVLETLTFYTNINNALMDNLFSDINVPDGGNLYSKLMVFVFLLRYVDLIGLQRARIAYLFTTCDFNENEFQMFKYTDGKAKSYLDIVFNYDSSIESAYRASHLDTDKYLEEVSEALWLKSYSATCRNQSESERFEHSAEWFRNISQFIDFTFIVFHNSSGLLKETISTISDKANFRFVLFISLQVIVTLTSFILLVWYISCVNRMTLRITKYASEIKTKTSELAM…
XP_009044753	protein LOTGIDRAFT_63120	Lottia gigantea	VSSSGKKTQLVKMVSIVMIPVAVLTGLTANTFVNTFTSYMSSGIRKTILYSVELGQVVHSLQKERDMSALYISKISPVSKSFLLQRYPETDRSIEKLTFWTTLSRFEFQSKDKFLSYLNRHRYELDTLNQTVTMELQMYTTLIRVFIKWLYDTMTEEESGFIWRSLVSYLEVIIVKEYMGLERALGMVFYAKGRFPSRNVYLWFSESQDVSNATFLSARRYSDLVDTLYNKNIKGNETTLKVLGNMRAEIRRNELGGKGSIRMAEWWYNNMTVYMDLLLETQSELAQEITGLLDQRQSVNLQKLIAISVVFVCVFVFCPIIIYAAYKLTNEIQKYSISLTERTKALCKEKKRTLVLLNQMLPKHIATTVVQDEPVTPEKFDSITVLVSNIQGFTQLASR…
XP_009045787	protein LOTGIDRAFT_137238	Lottia gigantea	MRRELNFYNEIVVAFIEWLYKAIQFSQKGDDWKLLVSYQLLIISKNYNGIERTLGSIFYMKGYFEHFEDYQWYLKAKSLGIGNYESATLFSSDVQTLMLQATDKDYGNISLKIQEMRTEITQNNQTIQTGSLKTSFYWFQTMSLYLDMVFEVQNGLAEIIIQSVGDNLADDTQSIAISGFILCIVLIICPLIIISVRALVSNIQKYALSLADQTAQLSKERMRTESLLYQMLPKPVAEQLKHGQCVDAESYEEVTIFFSDIVGFTSISAAGSPMEVVSLLNELYMCFDSRIELYDVYKVETIGDAYMVASGVPNKNDRRHVTEIATMALDLAHHVTHIEIPHLPDTLLRLRAGIHTGPVVAGVVGSKMPRYCLFGDSVNTASRMESTGSADKIQISWIT…
XP_009051494	protein LOTGIDRAFT_152728	Lottia gigantea	MAKNTQVSVTLISKVDSTFNCQEFLKARANESMMEGGTKEQTQDNPSIFTGAPSVTRPFRLDTGGSQETAQTVMPVVLDLNVGDCDAASIDNHIIDIVHPHVGGIGFCRGEPLTNRGKKVQMLKILSLTLLPILGLWAFTVYSLSDSIQGKTAIEQTQYAVKFSVELGKFLDRLQRERDMSVLYLSILGPETKTFILNEYLLTDQALKQLSNWPVKGDQNSIFTTKDSFKNYLSNHRAELDPNNFDIYVEMEFYSLLIERFVEWMYEAIRESNMASIWKTLVAYQKIVTGMEHVGIERALGAVFYVAGGFPKQSVYERYNEKVHVYKANYQSAVLYSKIVDPIFQEGVTSSGTNLTSVIEKFRFEIQHTLSRDFSITKGQWWFDNMTLYLDTLLVIQQD…
XP_009053527	protein LOTGIDRAFT_116760	Lottia gigantea	MELKGDNEPEHRITVTSGCLDLSNLETPRGRRNHVILILIVALTPVFALIGQNIQTLVSNSNILSTRNSIRSTIQLSIQTGNVVHRLQIERGTTAFYISSQGSAEILKRLQIAYNTTDEYIGKLNRWPENDDGENFKSVEAYTDYVLQFRNSLNLSNVTVDDAIDFYSSHNTIFISWFASHIQKSTSGTLWSTLVSYHFLALAKEQAGIERARGSTFFSQGKFNQADLLKYSARKVMGENYLLQSSQYSTEVYGVLNSEYIGTKLAKDITYMRNVIIRNNVNGSSVEKGDQWFSNMTSYIDILQDISLKMAETITATLSSEIGDLESDVTINIVIVVIAVLLCPFVIVTVHKLTNRIRIYAEKLQQKTRDLEGERRKSEMLLYELLPVSVANKLLQNQP…
XP_009055047	protein LOTGIDRAFT_118588	Lottia gigantea	MTSSYNSAIFSDGSTEYYLKCKQVCGLKFKKKHVQLLGVLLIAMVPISTLVTQNSLTAHKAITSIEQNDVITSNAESGMLMASVIHRLQIERGMSALYIGSNYSESVKSRLEAALINSDTAIESLTPWPLFSKMADLETKSNFILYLQLFREQIWNNTITDVINFYTDINTRMLNVIADKLRMCRVADTGFSFVAYHLFLLSKEETGIERALGSTYFSKGGFNAAEYYEYNKRRIMGESYLTISQQYSDKIREKMTEYRATELSREIQLQRNSIKRNNISKASVIQGEIWFSNITDYLNFQKDVQDDLAEKVVRDITTRTSELKYQFILALVALIVPVSLSPFIIYFIYRLLTKMNDFNDCLKSKSDTERKERKRNQALLYEILPIPVARKLLKADIVD…
XP_009057810	protein LOTGIDRAFT_74183	Lottia gigantea	ERKTSELNKEKKLTDNLLYQMLPKSVADQLKSNKTVGAESFDNVTIYFSDIVGFTTISAESTPMQIVELLNMLYSTFDARIDTYDVYKIETIGDAYMVASGLPERNGDKHAEEIATMSIDLLTAVKQVKVPIPIEHNCLQMRIGIHTGPCVAGVVGIKMPRYCLFGDTVNTASRMESNGLPLKIHLSKDTRDMLVLTGKYNIISRGEINIKGKGTMETYWLEGRLD
XP_009064159	protein LOTGIDRAFT_130864	Lottia gigantea	MKFYTRANTCLLNSLMSAVKNLKHGRLWQNLVAYKFIIQSEESIGITLSLGIIFFEEGSLPLQEYIHLREELAITKERMDSFQSYSEDAKTLLATNNETHRQIFTSVVNFTKFFSVNNFPAASHEAGTNFHRNISEYLNIFRSIEHDIKNKLIIGIEEEILDSELHLFISISIFVLALIITPILVYLMRSLTTSVQLYASQAMEKSNQLDREKSRSDALLYRMLPKSVALQLKMSKTVTAEHFDSVTIFFSDIVGFTMISGESTPLQVVTFLNQLYQTFDECIDEYDVYKVETIGDAYMVVSGLPNRNQVDHASEIALMSIDLRVAIEGFQIPHLPKRQLQIRIGMHSGSTVAGVVGIKMPRYCLFGDTVNVASRMESSSEGQCLKTEKGIKRT
XP_009067192	protein LOTGIDRAFT_135225	Lottia gigantea	PITTSGKRTQLVKMVCIVMIPVAVLTGLTANTFFNTFTSYMSSGIRNTILFSVELGEVVHSLQKERDMSALYISKISPVSKSFLLQRYPETDRSIEKLTFWTTLSQLEFQSKDKFLSYLNQHRYELDTLNQTVTMELGLYTTLIRVFIKWLYDTMPEAESGFIWRSLVAYLEVIIVKEYMGLERALGMVFYAKGKFPSNDVYLWFSESQDVSNATFLSARRYSDLVATLYNKNIKGNETILNVLGRMRAEIRRNDLAGRGSIKMAEWWYNNMTVYMDLLLETQSELSQEITGLLDERQKANLQKLIAISIVFVCVFVICPIIIYAAYTLTNEIQKYSISLANRTKAFNKEKKRTETLLHQMLPKSVADKLKANTIVDPENFEEATVFFSDIQGFTQLSA…
ELT96273	protein CAPTEDRAFT_82891	Capitella teleta	LLIAANPISKAGKRMQLLNMLGITLIPITILLALVFAIFALRVNQFKLIQDTSLTLKFSVAVSDLVHNLQKERDLSAFYVSAIGPDTKQNLVSRYVSTDTALHNLTGWSVSFKKNGIHFRSKITLHNYLNKHRYELDSKNSTEKTELAFYSHIIRVFMNLFSDQITEAQAGVVWKQLLALQEIMDAKEMFGIERCFGSIYYIKGRFKDRNDYLQFVTSQDVANATLKASAQYSMIVSEMYTSIAKENSDQLNEIIRSMRYDIRHNPFPANATKNYALAKLWFDNMTLYMDTLLAIQNKVGIHINTILASKKSEEQRLLVGIGMMACFAVILCPSILSSVLNLTKDIQSFSATLALRTKALDKEKKRTDTLLYQMLPKEVAEQLKNNETVSAESFAETTI…
ELU04943	protein CAPTEDRAFT_166290	Capitella teleta	MMTLILLPTLALISISAYFLYDGVQEKMDRDHTKSVMSFSIELGSLVHTLQAERDQSVLYLSAIGPETKTFLLRRYLETDEALDVLSEWPVNLSTNQLTHFTTKRSFQKYISQHRNELALLHFSILDELAFYTDCLNTMMGWLYNAMKETRYSTLWKAVVSYQKVVFCKEDAGLERALGTYFFSQGGFKEPDTYDWYNKQINIFNHNFGAAQNYSNLVKPISHYDVLREGVNLSVIIDGFRQQIQYRNITQPSLRNAIYWFDNMTLFIDILLEIQKSIAQMIFKQLKSNQNSTNGKNVVTVVIIIGVIVITPFVMKAVVRLTTEIQSYAIILADKTKKLNREKKRTDSLLYQMMPRQVADQLKRRKGVTAEYFKEVTIFFSDIVGFTRFTAELTPMQVV…
ELU05145	protein CAPTEDRAFT_62737	Capitella teleta	PMSKSGKKLQVLRMMGMTLIPISVLLLFVWGIFSLKIQDHVTTSHVRHSLDFSAKISSLIHTMQVERDAKALHAASIGGNTQWLLLQKYTSTDEAILALPYWPNGGGVPDRFQSKIRFSNFLNRHRFNLSQNHTIELDFYTTQINVFMKWFFDSITEVGSGTIWIHLVALQETLQCEEMLALERLYGLVYYLRGTFESTEDYLMFAKVQDVANATIQAAILYSSVAERMLDEIKQYQGNRTRQEIDRHRIAIRRNPFPENATGSVSKARSWFDKMSVYENNVFKLQKALLKQTETLMLHQETQDRRVLTGLGLVTCMVMLFCPLIMNAVYFLTDHMQKFSLTLVDRTKALDKEKRRTDALLHQMLPESVAEQLKTNHDLVAEEFAEATVFFSDIVGFTS…
ELU09031	protein CAPTEDRAFT_176561	Capitella teleta	MPFGGCRTGADDEAPAMRPDSSSFTDYSVEVGSDVFPETFPASSVTIESDGLQEIILENEKLDFESGWCHSAPITNAGKRQQQVKMVLLILIPFATLLSVALYMNTDSIFAMIQADQTKSTVEFSVYVGRLIVVLQKEQDQSVLYLSSIGPETKFFLTQTYMETDLYLVELPYWPVGLDRSDRKFFNSKNDFQSYLQRHRDELGHSNVSIYDEIRFYKNSIDVFLIWLYDALKESRYSSLWKTLVAYQKVIFCVHYAGIERALGTTYFVEGGFSDPYLYIKYNEVVYVFKNNFEAAMKYSPLVKPISEYNALVNGENLTTIIERYRDQIQFQNISAPSLNDAAAWFDFMSTYLDILFQFQTELAEDILQILNERSERVLTDVASSSLVICVVIIILPIT…
ELU15646	protein CAPTEDRAFT_219434	Capitella teleta	MTGRQHHKAPSSGSLDAGQVTRMVLNRGSLTSKKKDQELDPKELCQKEPISNTGKRQQQVKIIVLVLLPFATLLSVAIYMNTDSIFAMKEAAQTKGTIEFSVFVGRLIVILQQELDQSVLHLSSIGPETKFFLAQTYSETDLYLDELPYWPTGLDRSDRKFFDTKDDFRRYLQQHRIELSTNISVYDEILFYKESIDVFLIWLYDALKESKFSSLWKALVAYQKVILCGHYAGIERSLGTTYFVEGGFSDPYLYKKYNEVVFVFNNNFAAAMKYSPLVKPIEQYTPLVNGENLTTIMARYRDQIQFQNITAPSIYDAAAWFDFMSTYLDVLFNFQTKLAEDIKKMLNERAERVLTDVASSSLVMCVVIIILPLTVRALYNLTNDIQSYAVSLALKTSEL…
ELU18528	protein CAPTEDRAFT_219852	Capitella teleta	MSLIQRIRAAALPCISEEKSLEEKGGASEHSTDIDDVSGINRLFTGNPITQLGKRMQLLHMVGITMVPISILLALVGTIFFLRLNEFLKAQDIRRILRFSVEVSELVDNLQKERDFSAIYSSSIGVATKTYLVERYPTTDAAIQSLTDWEASNDNTLTYFQSKEKFQNYLNRHRYELDSNHPTEKDEVKFYSEIIQIFMKWFYDAITETSSGTVWKLLVALQETMEAKEKFGIERAFGSIYYINGGFQNREDYLVFAESQDVANATLYAARQFSADVEGVYQESVTVEQQRLFEVVIRQYQYEIRFNPFPKNMTGSVQLAKYWSDNMTLYVDVILSIQNTLTQRIYDDLLVTEQTDQLILTVLGVVVVFVVIMCPGILNAVYTLTSQIQAYSDTLAERT…

## Sheet: Summary GCY accession #_Table1
		Trichoplax adhaerens (annotation TriadV2 if present)		Trichoplax sp. H2
	Trichoplax	Gene ID	Accession	Gene ID	Accession
	Soluble GCY-like 1	TriadITZ_000156-RA	EDV28471	TrispH2_008924	RDD39258
	Soluble GCY-like 2	TriadITZ_004557-RA	EDV25646	TrispH2_004318	RDD44489
	Soluble GCY-like 3	TriadITZ_008333-RA	EDV21234	TrispH2_000812	RDD47616
	Soluble GCY-like 4	TriadITZ_005266-RA	EDV24635	TrispH2_007963	RDD40125
	Soluble GCY-like 5	TriadITZ_005267-RA	EDV24636	TrispH2_007964	RDD40132
	Soluble GCY-like 6	TriadITZ_005265-RA	EDV24634	TrispH2_007962	RDD40126
	Soluble GCY-like 7	TriadITZ_005264-RA	EDV24633	TrispH2_007961	RDD40127
	NIT domain GCY 1	TriadITZ_007393-RA	EDV21712	TrispH2_000293	RDD47314
	NIT domain GCY 2	TriadITZ_007299-RA	EDV22480	TrispH2_006846	RDD40017
	NIT domain GCY 4	TriadITZ_007947-RA	EDV22187	TrispH2_001950	RDD46552
	NIT domain GCY 5	TriadITZ_003616-RA	EDV27243	TrispH2_004854	RDD42665
	NIT domain GCY 6	TriadITZ_003615-RA	EDV27242	TrispH2_004853	RDD42668
	NIT domain GCY 7	TriadITZ_003617-RA	EDV27244	TrispH2_004855	RDD42666
	NIT domain GCY 8	TriadITZ_007944-RA	EDV22184	TrispH2_001947	RDD46471
	NIT domain GCY 9	TriadITZ_010844-RA	EDV19210	TrispH2_008600	RDD39001
	NIT domain GCY 10	TriadITZ_007946-RA	EDV22186	TrispH2_001949	RDD46472
	NIT domain GCY 11	TriadITZ_007945-RA	EDV22185	TrispH2_001948	RDD46473
	NIT domain GCY 12	TriadITZ_010843-RA	EDV19209	TrispH2_011922	RDD35992
	ANPR-like 1	TRIADDRAFT_59364	EDV22157	TrispH2_010210	RDD37929
	ANPR-like 2	TriadITZ_007124-RA	EDV22567	TrispH2_003698	RDD43673
	ANPR-like 3	TriadITZ_008046-RA	EDV22105	TrispH2_002051	RDD46450
	ANPR-like 4	TriadITZ_008304-RA	EDV21316	TrispH2_000784	RDD47549
	ANPR-like 5	TriadITZ_002243-RA	EDV28199	TrispH2_002264	RDD45349
	ACY type 3/5-like 1	TriadITZ_009842-RA	EDV20503	TrispH2_006995	RDD41839
	ACY type 3/5-like 2	TriadITZ_001202-RA	EDV29767	TrispH2_000152	RDD47118
	ACY type 3/5-like 3	TriadITZ_006914-RA	EDV23584	TrispH2_002900	RDD44722
	ACY type 3/5-like 4	TriadITZ_003628-RA	EDV27250	TrispH2_004866	RDD42696
	Hoilungia	Hoilungia sp. H4		Hoilungia hongkongensis H13
	Soluble GCY-like 1	PH4_007029-RA	pending	braker1_g08562
	Soluble GCY-like 2	PH4_000551-RA	pending	braker1_g06269
	Soluble GCY-like 3	PH4_004867-RA	pending	braker1_g06357
	Soluble GCY-like 4	PH4_006959-RA (5’ part)	pending	braker1_g09158
	Soluble GCY-like 5	PH4_006959-RA (3’ part)	pending	braker1_g09159
	Soluble GCY-like 6	PH4_006958-RA	pending	braker1_g09157
	Soluble GCY-like 7	PH4_006957-RA	pending	braker1_g09156
	NIT domain GCY 1	PH4_010320-RA	pending	braker1_g05999
	NIT domain GCY 2	PH4_009624-RA	pending	braker1_g02609
	NIT domain GCY 3	PH4_005771-RA	pending	braker1_g02610
	NIT domain GCY 4	PH4_003247-RA	pending	braker1_g00821
	NIT domain GCY 5	PH4_010681-RA	pending	braker1_g06324
	NIT domain GCY 6	PH4_007613-RA	pending	braker1_g08625
	NIT domain GCY 7	PH4_007053-RA	pending	braker1_g06323
	NIT domain GCY 8	PH4_011769-RA	pending	braker1_g00824
	NIT domain GCY 9	PH4_007748-RA	pending	braker1_g07027
	NIT domain GCY 10	PH4_011388-RA	pending	braker1_g00822
	NIT domain GCY 11	PH4_011247-RA	pending	braker1_g00823
	NIT domain GCY 12	PH4_012087-RA	pending	braker1_g07026
	ANPR-like 1	PH4_010894-RA	pending	braker1_g07532
	ANPR-like 2	PH4_000663-RA	pending	braker1_g07696
	ANPR-like 3	PH4_005709-RA	pending	braker1_g00715
	ANPR-like 4	PH4_003411-RA	pending	braker1_g04948
	ANPR-like 5	PH4_002654-RA	pending	braker1_g01654
	Homo sapiens
	GCY2C, intestinal		P25092
	GCY2D, retinal		Q02846
	GCY2F, retinal		P51841
	ANPR1		P16066
	ANPR2		P20594
	GCY1B		Q02153
	GCY2A		P33402
	GCY3A		Q02108
	Drosophila melanogaster
	NIT domain GCY		AAF57725
	uncharacterized GCY		NP_001356914.1
	GCY32E		NP_788027.1
	uncharacterized GCY		NP_726013.2
	uncharacterized GCY		NP_729905.2
	GCY76C		NP_001007096.1
	GCY 89Da		NP_001036718.1
	GCY100B		NP_524603.2
	GCY99B		NP_477088.2
